# Supplementary material for: Tetra­kis(μ-2-methyl­benzoato)bis­[(2-methyl­benzoic acid)copper(II)]
Source: Acta Crystallogr Sect E Struct Rep Online. 2008 Mar 14;64(Pt 4):m553–4. doi: 10.1107/S1600536808006661 (PMC2960998; doi:10.1107/S1600536808006661)
Supplement: Supplementary file 1 [file e-64-0m553-sup1.cif]

##############################################################################
###                                                                        ###
###        Electronic paper (Acta Crystallographica Section E)             ###
###                                                                        ###
##############################################################################
#                                                                            #
# This CIF contains the data in a paper accepted for publication in Acta     #
# Crystallographica Section E. It conforms to the requirements of Notes      #
# for Authors for Section E, and has been peer reviewed under the auspices   #
# of the IUCr Commission on Journals.                                        #
#                                                                            #
# Full details of the Crystallographic Information File format               #
# are given in the paper "The Crystallographic Information File (CIF):       #
# a New Standard Archive File for Crystallography" by S. R. Hall, F. H.      #
# Allen and I. D. Brown [Acta Cryst. (1991), A47, 655-685].                  #
#                                                                            #
# The current version of the core CIF dictionary is obtainable from          #
# ftp://ftp.iucr.org/pub/cif_core.dic. The current version number is 2.4.    #
#                                                                            #
# Software is freely available for graphical display of the structure(s) in  #
# this CIF.  For information consult the CIF home page http://www.iucr.org/  #
# cif/home.html                                                              #
#                                                                            #
# This file may be used for bona fide research purposes within the           #
# scientific community so long as proper attribution is given to the journal # 
# article from which it was obtained.                                        #
#                                                                            #
##############################################################################
                                             
data_global
_audit_creation_method     'WinGX routine CIF_UPDATE'
_audit_conform_dict_name     cif_core.dic
_audit_conform_dict_version     2.3
_journal_date_recd_electronic     2008-02-22
_journal_date_accepted     2008-03-10
_journal_name_full     'Acta Crystallographica, Section E'
_journal_year     2008
_journal_volume     64
_journal_issue      4
_journal_page_first     m553
_journal_page_last     m554
_journal_paper_category     QM
_journal_coeditor_code     NG2426
_publ_contact_author_name     'Bezuidenhoudt, Barend C. B.'
_publ_contact_author_address
;
Department of Chemistry
University of the Free State
P.O. Box 339,
Bloemfontein
9300
South Africa
;
_publ_contact_author_email     bezuidbc.sci@ufs.ac.za
_publ_contact_author_fax     '+27514019021'
_publ_contact_author_phone     '+27514446384'
_publ_section_title
;
Tetrakis(\m-2-methylbenzoato)bis[(2-methylbenzoic acid)copper(II)]
;
loop_
    _publ_author_name
    _publ_author_address
    'Sunil, Abraham C.'
;
Department of Chemistry
University of the Free State
PO Box 339,
Bloemfontein 9300
South Africa
;
    'Bezuidenhoudt, Barend C. B.'
;
Department of Chemistry
University of the Free State
PO Box 339,
Bloemfontein 9300
South Africa
;
    'Janse van Rensburg, J. Marthinus'
;
Department of Chemistry
University of the Free State
PO Box 339,
Bloemfontein 9300
South Africa
;
data_I
_audit_creation_method     'WinGX routine CIF_UPDATE'
_chemical_name_systematic
;
Tetrakis(\m-2-methylbenzoato)bis[(2-methylbenzoic acid)copper(II)]
;
_chemical_formula_moiety     'C48 H44 Cu2 O12'
_chemical_formula_sum     'C48 H44 Cu2 O12'
_chemical_formula_iupac     '[Cu2 (C8 H7 O2)4 (C8 H8 O2)2]'
_chemical_formula_weight     939.96
_symmetry_cell_setting     Triclinic
_symmetry_space_group_name_H-M     'P -1'
_symmetry_space_group_name_Hall     '-P 1'
loop_
    _symmetry_equiv_pos_as_xyz
    'x, y, z'
    '-x, -y, -z'
_cell_length_a     10.530(3)
_cell_length_b     10.579(3)
_cell_length_c     10.773(4)
_cell_angle_alpha     109.248(2)
_cell_angle_beta     93.156(2)
_cell_angle_gamma     106.287(2)
_cell_volume     1073.0(6)
_cell_formula_units_Z     1
_cell_measurement_reflns_used     8974
_cell_measurement_theta_min     2.63
_cell_measurement_theta_max     28.3
_cell_measurement_temperature     100(2)
_exptl_crystal_description     Needle
_exptl_crystal_colour     Blue
_exptl_crystal_size_max     0.25
_exptl_crystal_size_mid     0.08
_exptl_crystal_size_min     0.06
_exptl_crystal_density_diffrn     1.455
_exptl_crystal_density_method     'not measured'
_exptl_crystal_F_000     486
_exptl_absorpt_coefficient_mu     1.056
_exptl_absorpt_correction_type     'multi-scan'
_exptl_absorpt_process_details
;
(SADABS; Bruker, 2004b)
;
_exptl_absorpt_correction_T_min     0.7782
_exptl_absorpt_correction_T_max     0.9394
_exptl_special_details
;
The intensity data was collected on a Bruker X8 Apex II 4K Kappa CCD
diffractometer using an exposure time of 30 seconds/frame.  The 1757
frames were collected with a frame width of 0.5\% covering up to \q = 28\%
with 99.3 % completeness accomplished.
;
_diffrn_ambient_temperature     100(2)
_diffrn_radiation_type     MoK\a
_diffrn_radiation_wavelength     0.71069
_diffrn_radiation_monochromator     graphite
_diffrn_measurement_device_type
;
Bruker X8 APEXII 4K KappaCCD
;
_diffrn_measurement_method     '\w and \f'
_diffrn_reflns_number     17497
_diffrn_reflns_av_R_equivalents     0.0255
_diffrn_reflns_theta_min     2.15
_diffrn_reflns_theta_max     28
_diffrn_reflns_theta_full     28
_diffrn_measured_fraction_theta_max     0.993
_diffrn_measured_fraction_theta_full     0.993
_diffrn_reflns_limit_h_min     -13
_diffrn_reflns_limit_h_max     13
_diffrn_reflns_limit_k_min     -13
_diffrn_reflns_limit_k_max     13
_diffrn_reflns_limit_l_min     -14
_diffrn_reflns_limit_l_max     14
_diffrn_standards_number     0
_diffrn_standards_interval_count     0
_diffrn_standards_interval_time     0
_diffrn_standards_decay_%     0
_reflns_number_total     5138
_reflns_number_gt     4668
_reflns_threshold_expression     I>2\s(I)
_refine_ls_structure_factor_coef     Fsqd
_refine_ls_matrix_type     full
_refine_ls_R_factor_gt     0.0258
_refine_ls_wR_factor_ref     0.0653
_refine_ls_goodness_of_fit_ref     1.048
_refine_ls_restrained_S_all     1.048
_refine_ls_number_reflns     5138
_refine_ls_number_parameters     284
_refine_ls_number_restraints     0
_refine_ls_hydrogen_treatment     constr
_refine_ls_weighting_scheme     calc
_refine_ls_weighting_details
          'calc w=1/[\s^2^(Fo^2^)+(0.024P)^2^+0.7431P] where P=(Fo^2^+2Fc^2^)/3'
_refine_ls_shift/su_max     0.001
_refine_diff_density_max     0.41
_refine_diff_density_min     -0.326
_refine_ls_extinction_method     none
loop_
    _atom_type_symbol
    _atom_type_description
    _atom_type_scat_dispersion_real
    _atom_type_scat_dispersion_imag
    _atom_type_scat_source
    C C 0.0033 0.0016 'International Tables Vol C Tables 4.2.6.8 and 6.1.1.4'
    H H 0 0 'International Tables Vol C Tables 4.2.6.8 and 6.1.1.4'
    O O 0.0106 0.006 'International Tables Vol C Tables 4.2.6.8 and 6.1.1.4'
    Cu Cu 0.3201 1.2651 'International Tables Vol C Tables 4.2.6.8 and 6.1.1.4'
_computing_data_collection     'APEX2 (Bruker, 2005)'
_computing_cell_refinement     'SAINT-Plus (Bruker, 2004)'
_computing_data_reduction     'SAINT-Plus and XPREP (Bruker, 2004)'
_computing_structure_solution     'SIR97 (Altomare <i>et al.</i>,  1999)'
_computing_structure_refinement     'SHELXL97 (Sheldrick, 2008)'
_computing_molecular_graphics     'DIAMOND (Brandenburg & Putz, 2005)'
_computing_publication_material     'WinGX (Farrugia, 1999)'
loop_
    _atom_site_type_symbol
    _atom_site_label
    _atom_site_fract_x
    _atom_site_fract_y
    _atom_site_fract_z
    _atom_site_U_iso_or_equiv
    _atom_site_adp_type
    _atom_site_calc_flag
    _atom_site_refinement_flags
    _atom_site_occupancy
    _atom_site_disorder_assembly
    _atom_site_disorder_group
    Cu Cu1 0.444832(17) 0.389154(17) 0.395103(17) 0.01027(6) Uani d . 1 . .
    O O32 0.51055(11) 0.07974(12) 0.26534(12) 0.0217(2) Uani d . 1 . .
    H H32 0.5525 0.1594 0.3175 0.033 Uiso calc R 1 . .
    O O31 0.36065(11) 0.18596(11) 0.23619(10) 0.0154(2) Uani d . 1 . .
    O O21 0.47477(11) 0.50089(11) 0.70973(10) 0.0175(2) Uani d . 1 . .
    O O22 0.38457(10) 0.65099(11) 0.57571(11) 0.0168(2) Uani d . 1 . .
    O O11 0.38005(11) 0.30802(11) 0.52758(10) 0.0157(2) Uani d . 1 . .
    O O12 0.29312(10) 0.46128(11) 0.39073(10) 0.0150(2) Uani d . 1 . .
    C C16 0.36586(15) 0.36861(16) 0.87485(15) 0.0161(3) Uani d . 1 . .
    H H16 0.3999 0.4666 0.9049 0.019 Uiso calc R 1 . .
    C C31 0.31192(15) -0.05882(15) 0.11267(14) 0.0142(3) Uani d . 1 . .
    C C11 0.35899(14) 0.29021(15) 0.74017(14) 0.0126(3) Uani d . 1 . .
    C C36 0.37677(17) -0.14773(16) 0.03537(16) 0.0189(3) Uani d . 1 . .
    H H36 0.4698 -0.1226 0.0517 0.023 Uiso calc R 1 . .
    C C25 0.00903(16) 0.72093(17) 0.56202(18) 0.0235(3) Uani d . 1 . .
    H H25 -0.0326 0.7479 0.6358 0.028 Uiso calc R 1 . .
    C C321 0.09555(16) -0.00753(18) 0.17572(17) 0.0229(3) Uani d . 1 . .
    H H32A 0.0954 0.0674 0.1443 0.034 Uiso calc R 1 . .
    H H32B 0.138 0.0318 0.2672 0.034 Uiso calc R 1 . .
    H H32C 0.0049 -0.065 0.1684 0.034 Uiso calc R 1 . .
    C C1 0.40786(14) 0.37152(15) 0.65233(14) 0.0127(3) Uani d . 1 . .
    C C12 0.30930(15) 0.14154(15) 0.69355(15) 0.0143(3) Uani d . 1 . .
    C C15 0.32315(16) 0.30349(17) 0.96407(16) 0.0183(3) Uani d . 1 . .
    H H15 0.3285 0.3569 1.0533 0.022 Uiso calc R 1 . .
    C C2 0.29274(14) 0.57566(15) 0.47500(14) 0.0119(3) Uani d . 1 . .
    C C13 0.26600(15) 0.07881(16) 0.78583(16) 0.0166(3) Uani d . 1 . .
    H H13 0.2318 -0.0191 0.7571 0.02 Uiso calc R 1 . .
    C C32 0.17142(16) -0.09665(16) 0.09292(15) 0.0168(3) Uani d . 1 . .
    C C21 0.17807(14) 0.62904(14) 0.45946(15) 0.0131(3) Uani d . 1 . .
    C C33 0.10027(17) -0.22517(17) -0.00704(16) 0.0229(3) Uani d . 1 . .
    H H33 0.0071 -0.2536 -0.0213 0.027 Uiso calc R 1 . .
    C C22 0.13237(16) 0.63473(16) 0.33772(16) 0.0182(3) Uani d . 1 . .
    C C121 0.30291(18) 0.04573(16) 0.55228(16) 0.0211(3) Uani d . 1 . .
    H H12A 0.278 -0.0505 0.5475 0.032 Uiso calc R 1 . .
    H H12B 0.3892 0.0707 0.5256 0.032 Uiso calc R 1 . .
    H H12C 0.2375 0.0561 0.4939 0.032 Uiso calc R 1 . .
    C C26 0.11778(16) 0.67358(16) 0.57076(16) 0.0175(3) Uani d . 1 . .
    H H26 0.151 0.6714 0.6516 0.021 Uiso calc R 1 . .
    C C34 0.16490(19) -0.31154(17) -0.08566(16) 0.0254(4) Uani d . 1 . .
    H H34 0.1149 -0.396 -0.1525 0.03 Uiso calc R 1 . .
    C C3 0.39545(15) 0.08020(15) 0.21105(14) 0.0137(3) Uani d . 1 . .
    C C35 0.30350(19) -0.27297(17) -0.06539(16) 0.0238(4) Uani d . 1 . .
    H H35 0.3469 -0.3305 -0.1189 0.029 Uiso calc R 1 . .
    C C14 0.27235(15) 0.15762(17) 0.91873(16) 0.0177(3) Uani d . 1 . .
    H H14 0.2425 0.1125 0.9775 0.021 Uiso calc R 1 . .
    C C24 -0.03711(16) 0.72774(17) 0.44262(19) 0.0261(4) Uani d . 1 . .
    H H24 -0.11 0.7598 0.436 0.031 Uiso calc R 1 . .
    C C221 0.1966(2) 0.5912(2) 0.21626(17) 0.0314(4) Uani d . 1 . .
    H H22A 0.2917 0.6378 0.2388 0.047 Uiso calc R 1 . .
    H H22B 0.1603 0.6173 0.1481 0.047 Uiso calc R 1 . .
    H H22C 0.1789 0.4909 0.1842 0.047 Uiso calc R 1 . .
    C C23 0.02467(17) 0.68697(17) 0.33293(18) 0.0250(4) Uani d . 1 . .
    H H23 -0.0062 0.6945 0.2539 0.03 Uiso calc R 1 . .
loop_
    _atom_site_aniso_label
    _atom_site_aniso_U_11
    _atom_site_aniso_U_22
    _atom_site_aniso_U_33
    _atom_site_aniso_U_12
    _atom_site_aniso_U_13
    _atom_site_aniso_U_23
    Cu1 0.01089(9) 0.00896(9) 0.01017(9) 0.00293(6) 0.00121(6) 0.00270(6)
    O32 0.0162(5) 0.0158(5) 0.0258(6) 0.0068(4) -0.0053(5) -0.0019(5)
    O31 0.0165(5) 0.0124(5) 0.0150(5) 0.0054(4) -0.0001(4) 0.0019(4)
    O21 0.0211(6) 0.0135(5) 0.0143(5) 0.0004(4) 0.0038(4) 0.0047(4)
    O22 0.0126(5) 0.0159(5) 0.0178(5) 0.0056(4) -0.0018(4) 0.0006(4)
    O11 0.0205(5) 0.0135(5) 0.0122(5) 0.0031(4) 0.0019(4) 0.0053(4)
    O12 0.0145(5) 0.0132(5) 0.0157(5) 0.0058(4) -0.0003(4) 0.0025(4)
    C16 0.0170(7) 0.0144(7) 0.0160(7) 0.0042(6) 0.0020(6) 0.0052(6)
    C31 0.0177(7) 0.0117(6) 0.0126(7) 0.0041(6) 0.0018(6) 0.0043(5)
    C11 0.0099(6) 0.0153(7) 0.0139(7) 0.0045(5) 0.0023(5) 0.0066(6)
    C36 0.0235(8) 0.0156(7) 0.0187(8) 0.0083(6) 0.0057(6) 0.0057(6)
    C25 0.0163(8) 0.0180(8) 0.0319(9) 0.0058(6) 0.0088(7) 0.0026(7)
    C321 0.0146(7) 0.0262(8) 0.0265(9) 0.0060(6) 0.0035(6) 0.0082(7)
    C1 0.0115(7) 0.0141(7) 0.0142(7) 0.0061(5) 0.0027(5) 0.0055(5)
    C12 0.0121(7) 0.0154(7) 0.0158(7) 0.0048(6) 0.0011(5) 0.0057(6)
    C15 0.0197(8) 0.0227(8) 0.0139(7) 0.0081(6) 0.0042(6) 0.0067(6)
    C2 0.0121(7) 0.0116(6) 0.0131(7) 0.0026(5) 0.0035(5) 0.0066(5)
    C13 0.0134(7) 0.0149(7) 0.0216(8) 0.0028(6) 0.0021(6) 0.0083(6)
    C32 0.0190(7) 0.0156(7) 0.0152(7) 0.0028(6) 0.0008(6) 0.0073(6)
    C21 0.0109(6) 0.0093(6) 0.0169(7) 0.0015(5) 0.0013(5) 0.0038(5)
    C33 0.0232(8) 0.0182(8) 0.0211(8) -0.0025(6) -0.0041(7) 0.0082(6)
    C22 0.0196(8) 0.0158(7) 0.0181(8) 0.0072(6) -0.0005(6) 0.0038(6)
    C121 0.0297(9) 0.0130(7) 0.0189(8) 0.0054(6) 0.0039(7) 0.0048(6)
    C26 0.0165(7) 0.0151(7) 0.0191(7) 0.0040(6) 0.0038(6) 0.0044(6)
    C34 0.0394(10) 0.0137(7) 0.0149(8) -0.0004(7) -0.0029(7) 0.0034(6)
    C3 0.0138(7) 0.0146(7) 0.0120(7) 0.0041(6) 0.0036(5) 0.0043(5)
    C35 0.0401(10) 0.0146(7) 0.0167(8) 0.0110(7) 0.0069(7) 0.0034(6)
    C14 0.0147(7) 0.0242(8) 0.0194(8) 0.0063(6) 0.0046(6) 0.0141(6)
    C24 0.0141(7) 0.0183(8) 0.0399(10) 0.0076(6) -0.0033(7) 0.0022(7)
    C221 0.0442(11) 0.0427(11) 0.0175(8) 0.0258(9) 0.0062(8) 0.0134(8)
    C23 0.0246(9) 0.0205(8) 0.0264(9) 0.0094(7) -0.0085(7) 0.0041(7)
_geom_special_details
;
 All esds (except the esd in the dihedral angle between two l.s. planes)
 are estimated using the full covariance matrix.  The cell esds are taken
 into account individually in the estimation of esds in distances, angles
 and torsion angles; correlations between esds in cell parameters are only
 used when they are defined by crystal symmetry.  An approximate (isotropic)
 treatment of cell esds is used for estimating esds involving l.s. planes.
;
loop_
    _geom_bond_atom_site_label_1
    _geom_bond_atom_site_label_2
    _geom_bond_site_symmetry_2
    _geom_bond_distance
    _geom_bond_publ_flag
    Cu1 O21 2_666 1.9402(12) y
    Cu1 O11 . 1.9559(12) y
    Cu1 O12 . 1.9585(13) y
    Cu1 O22 2_666 1.9900(13) y
    Cu1 O31 . 2.1622(13) y
    Cu1 Cu1 2_666 2.5780(9) y
    O32 C3 . 1.3184(19) ?
    O32 H32 . 0.82 ?
    O31 C3 . 1.2250(18) ?
    O21 C1 . 1.2670(18) ?
    O21 Cu1 2_666 1.9402(12) ?
    O22 C2 . 1.2764(18) ?
    O22 Cu1 2_666 1.9900(13) ?
    O11 C1 . 1.2626(18) ?
    O12 C2 . 1.2518(18) ?
    C16 C15 . 1.382(2) ?
    C16 C11 . 1.400(2) ?
    C16 H16 . 0.93 ?
    C31 C36 . 1.397(2) ?
    C31 C32 . 1.404(2) ?
    C31 C3 . 1.485(2) y
    C11 C12 . 1.410(2) ?
    C11 C1 . 1.497(2) y
    C36 C35 . 1.384(2) ?
    C36 H36 . 0.93 ?
    C25 C24 . 1.381(3) ?
    C25 C26 . 1.383(2) ?
    C25 H25 . 0.93 ?
    C321 C32 . 1.506(2) ?
    C321 H32A . 0.96 ?
    C321 H32B . 0.96 ?
    C321 H32C . 0.96 ?
    C12 C13 . 1.397(2) ?
    C12 C121 . 1.510(2) ?
    C15 C14 . 1.385(2) ?
    C15 H15 . 0.93 ?
    C2 C21 . 1.492(2) y
    C13 C14 . 1.386(2) ?
    C13 H13 . 0.93 ?
    C32 C33 . 1.394(2) ?
    C21 C26 . 1.394(2) ?
    C21 C22 . 1.398(2) ?
    C33 C34 . 1.385(3) ?
    C33 H33 . 0.93 ?
    C22 C23 . 1.399(2) ?
    C22 C221 . 1.502(2) ?
    C121 H12A . 0.96 ?
    C121 H12B . 0.96 ?
    C121 H12C . 0.96 ?
    C26 H26 . 0.93 ?
    C34 C35 . 1.384(3) ?
    C34 H34 . 0.93 ?
    C35 H35 . 0.93 ?
    C14 H14 . 0.93 ?
    C24 C23 . 1.383(3) ?
    C24 H24 . 0.93 ?
    C221 H22A . 0.96 ?
    C221 H22B . 0.96 ?
    C221 H22C . 0.96 ?
    C23 H23 . 0.93 ?
loop_
    _geom_angle_atom_site_label_1
    _geom_angle_atom_site_label_2
    _geom_angle_atom_site_label_3
    _geom_angle_site_symmetry_1
    _geom_angle_site_symmetry_3
    _geom_angle
    _geom_angle_publ_flag
    O21 Cu1 O11 2_666 . 170.01(4) ?
    O21 Cu1 O12 2_666 . 87.99(5) ?
    O11 Cu1 O12 . . 91.79(5) ?
    O21 Cu1 O22 2_666 2_666 89.93(5) ?
    O11 Cu1 O22 . 2_666 88.55(5) ?
    O12 Cu1 O22 . 2_666 169.88(4) ?
    O21 Cu1 O31 2_666 . 98.74(6) ?
    O11 Cu1 O31 . . 91.16(6) ?
    O12 Cu1 O31 . . 99.14(5) ?
    O22 Cu1 O31 2_666 . 90.97(5) ?
    O21 Cu1 Cu1 2_666 2_666 87.75(5) ?
    O11 Cu1 Cu1 . 2_666 82.27(5) ?
    O12 Cu1 Cu1 . 2_666 86.61(4) ?
    O22 Cu1 Cu1 2_666 2_666 83.41(4) ?
    O31 Cu1 Cu1 . 2_666 171.44(3) ?
    C3 O32 H32 . . 109.5 ?
    C3 O31 Cu1 . . 129.50(10) ?
    C1 O21 Cu1 . 2_666 119.83(10) ?
    C2 O22 Cu1 . 2_666 123.41(10) ?
    C1 O11 Cu1 . . 125.45(10) ?
    C2 O12 Cu1 . . 122.02(10) ?
    C15 C16 C11 . . 121.39(14) ?
    C15 C16 H16 . . 119.3 ?
    C11 C16 H16 . . 119.3 ?
    C36 C31 C32 . . 120.86(14) ?
    C36 C31 C3 . . 118.27(14) ?
    C32 C31 C3 . . 120.78(13) ?
    C16 C11 C12 . . 119.90(13) ?
    C16 C11 C1 . . 116.94(13) ?
    C12 C11 C1 . . 123.16(13) ?
    C35 C36 C31 . . 120.42(16) ?
    C35 C36 H36 . . 119.8 ?
    C31 C36 H36 . . 119.8 ?
    C24 C25 C26 . . 119.35(16) ?
    C24 C25 H25 . . 120.3 ?
    C26 C25 H25 . . 120.3 ?
    C32 C321 H32A . . 109.5 ?
    C32 C321 H32B . . 109.5 ?
    H32A C321 H32B . . 109.5 ?
    C32 C321 H32C . . 109.5 ?
    H32A C321 H32C . . 109.5 ?
    H32B C321 H32C . . 109.5 ?
    O11 C1 O21 . . 124.51(13) ?
    O11 C1 C11 . . 118.61(13) ?
    O21 C1 C11 . . 116.88(13) ?
    C13 C12 C11 . . 117.39(14) ?
    C13 C12 C121 . . 117.89(14) ?
    C11 C12 C121 . . 124.70(13) ?
    C16 C15 C14 . . 119.09(15) ?
    C16 C15 H15 . . 120.5 ?
    C14 C15 H15 . . 120.5 ?
    O12 C2 O22 . . 124.23(14) ?
    O12 C2 C21 . . 118.96(13) ?
    O22 C2 C21 . . 116.81(13) ?
    C14 C13 C12 . . 122.17(14) ?
    C14 C13 H13 . . 118.9 ?
    C12 C13 H13 . . 118.9 ?
    C33 C32 C31 . . 117.35(15) ?
    C33 C32 C321 . . 119.26(15) ?
    C31 C32 C321 . . 123.37(14) ?
    C26 C21 C22 . . 120.83(14) ?
    C26 C21 C2 . . 117.76(13) ?
    C22 C21 C2 . . 121.41(13) ?
    C34 C33 C32 . . 121.67(16) ?
    C34 C33 H33 . . 119.2 ?
    C32 C33 H33 . . 119.2 ?
    C21 C22 C23 . . 117.30(15) ?
    C21 C22 C221 . . 122.57(15) ?
    C23 C22 C221 . . 120.12(15) ?
    C12 C121 H12A . . 109.5 ?
    C12 C121 H12B . . 109.5 ?
    H12A C121 H12B . . 109.5 ?
    C12 C121 H12C . . 109.5 ?
    H12A C121 H12C . . 109.5 ?
    H12B C121 H12C . . 109.5 ?
    C25 C26 C21 . . 120.55(15) ?
    C25 C26 H26 . . 119.7 ?
    C21 C26 H26 . . 119.7 ?
    C35 C34 C33 . . 120.44(15) ?
    C35 C34 H34 . . 119.8 ?
    C33 C34 H34 . . 119.8 ?
    O31 C3 O32 . . 123.59(13) ?
    O31 C3 C31 . . 122.29(14) ?
    O32 C3 C31 . . 114.10(13) ?
    C36 C35 C34 . . 119.22(16) ?
    C36 C35 H35 . . 120.4 ?
    C34 C35 H35 . . 120.4 ?
    C15 C14 C13 . . 120.05(14) ?
    C15 C14 H14 . . 120 ?
    C13 C14 H14 . . 120 ?
    C25 C24 C23 . . 120.20(16) ?
    C25 C24 H24 . . 119.9 ?
    C23 C24 H24 . . 119.9 ?
    C22 C221 H22A . . 109.5 ?
    C22 C221 H22B . . 109.5 ?
    H22A C221 H22B . . 109.5 ?
    C22 C221 H22C . . 109.5 ?
    H22A C221 H22C . . 109.5 ?
    H22B C221 H22C . . 109.5 ?
    C24 C23 C22 . . 121.72(16) ?
    C24 C23 H23 . . 119.1 ?
    C22 C23 H23 . . 119.1 ?
loop_
    _geom_torsion_atom_site_label_1
    _geom_torsion_atom_site_label_2
    _geom_torsion_atom_site_label_3
    _geom_torsion_atom_site_label_4
    _geom_torsion_site_symmetry_1
    _geom_torsion_site_symmetry_2
    _geom_torsion_site_symmetry_3
    _geom_torsion_site_symmetry_4
    _geom_torsion
    _geom_torsion_publ_flag
    O21 Cu1 O31 C3 2_666 . . . 108.89(13) ?
    O11 Cu1 O31 C3 . . . . -69.75(13) ?
    O12 Cu1 O31 C3 . . . . -161.75(13) ?
    O22 Cu1 O31 C3 2_666 . . . 18.81(13) ?
    O12 Cu1 O11 C1 . . . . -88.41(12) ?
    O22 Cu1 O11 C1 2_666 . . . 81.47(12) ?
    O31 Cu1 O11 C1 . . . . 172.41(12) ?
    Cu1 Cu1 O11 C1 2_666 . . . -2.08(11) ?
    O21 Cu1 O12 C2 2_666 . . . -87.01(12) ?
    O11 Cu1 O12 C2 . . . . 83.00(12) ?
    O22 Cu1 O12 C2 2_666 . . . -8.8(3) ?
    O31 Cu1 O12 C2 . . . . 174.46(11) ?
    Cu1 Cu1 O12 C2 2_666 . . . 0.85(11) ?
    C15 C16 C11 C12 . . . . -0.8(2) ?
    C15 C16 C11 C1 . . . . 179.95(14) ?
    C32 C31 C36 C35 . . . . 2.2(2) ?
    C3 C31 C36 C35 . . . . -174.48(14) ?
    Cu1 O11 C1 O21 . . . . 5.1(2) ?
    Cu1 O11 C1 C11 . . . . -175.02(9) ?
    Cu1 O21 C1 O11 2_666 . . . -5.4(2) ?
    Cu1 O21 C1 C11 2_666 . . . 174.78(9) ?
    C16 C11 C1 O11 . . . . -166.58(13) ?
    C12 C11 C1 O11 . . . . 14.2(2) ?
    C16 C11 C1 O21 . . . . 13.27(19) ?
    C12 C11 C1 O21 . . . . -165.91(14) ?
    C16 C11 C12 C13 . . . . 1.3(2) ?
    C1 C11 C12 C13 . . . . -179.57(13) ?
    C16 C11 C12 C121 . . . . -177.11(14) ?
    C1 C11 C12 C121 . . . . 2.1(2) ?
    C11 C16 C15 C14 . . . . -0.1(2) ?
    Cu1 O12 C2 O22 . . . . -5.0(2) ?
    Cu1 O12 C2 C21 . . . . 175.52(9) ?
    Cu1 O22 C2 O12 2_666 . . . 7.4(2) ?
    Cu1 O22 C2 C21 2_666 . . . -173.12(9) ?
    C11 C12 C13 C14 . . . . -0.8(2) ?
    C121 C12 C13 C14 . . . . 177.70(14) ?
    C36 C31 C32 C33 . . . . -0.5(2) ?
    C3 C31 C32 C33 . . . . 176.08(14) ?
    C36 C31 C32 C321 . . . . 178.06(14) ?
    C3 C31 C32 C321 . . . . -5.4(2) ?
    O12 C2 C21 C26 . . . . 131.59(15) ?
    O22 C2 C21 C26 . . . . -47.95(19) ?
    O12 C2 C21 C22 . . . . -48.5(2) ?
    O22 C2 C21 C22 . . . . 131.91(15) ?
    C31 C32 C33 C34 . . . . -1.1(2) ?
    C321 C32 C33 C34 . . . . -179.70(15) ?
    C26 C21 C22 C23 . . . . 0.1(2) ?
    C2 C21 C22 C23 . . . . -179.71(14) ?
    C26 C21 C22 C221 . . . . 178.43(16) ?
    C2 C21 C22 C221 . . . . -1.4(2) ?
    C24 C25 C26 C21 . . . . -1.9(2) ?
    C22 C21 C26 C25 . . . . 1.7(2) ?
    C2 C21 C26 C25 . . . . -178.42(14) ?
    C32 C33 C34 C35 . . . . 1.0(2) ?
    Cu1 O31 C3 O32 . . . . -13.1(2) ?
    Cu1 O31 C3 C31 . . . . 168.70(10) ?
    C36 C31 C3 O31 . . . . 144.89(15) ?
    C32 C31 C3 O31 . . . . -31.8(2) ?
    C36 C31 C3 O32 . . . . -33.43(19) ?
    C32 C31 C3 O32 . . . . 149.91(14) ?
    C31 C36 C35 C34 . . . . -2.2(2) ?
    C33 C34 C35 C36 . . . . 0.7(2) ?
    C16 C15 C14 C13 . . . . 0.6(2) ?
    C12 C13 C14 C15 . . . . -0.2(2) ?
    C26 C25 C24 C23 . . . . 0.3(2) ?
    C25 C24 C23 C22 . . . . 1.6(3) ?
    C21 C22 C23 C24 . . . . -1.8(2) ?
    C221 C22 C23 C24 . . . . 179.87(17) ?
loop_
    _geom_hbond_atom_site_label_D
    _geom_hbond_atom_site_label_H
    _geom_hbond_atom_site_label_A
    _geom_hbond_site_symmetry_A
    _geom_hbond_distance_DH
    _geom_hbond_distance_HA
    _geom_hbond_distance_DA
    _geom_hbond_angle_DHA
    O32 H32 O22 2_666 0.82 1.85 2.6604(18) 167.6
    C16 H16 O21 . 0.93 2.39 2.721(2) 100.9
