# Supplementary material for: Tetra­kis(μ-2-methyl­benzoato)bis­[(2-methyl­benzoic acid)copper(II)]
Source: Acta Crystallogr Sect E Struct Rep Online. 2008 Mar 14;64(Pt 4):m553–4. doi: 10.1107/S1600536808006661 (PMC2960998; doi:10.1107/S1600536808006661)
Supplement: Supplementary file 2 [file e-64-0m553-Isup2.hkl]

#
# h,k,l, Fc-squared, Fo-squared, sigma(Fo-squared) and status flag
#
data_I
_shelx_title ' 6IAS1_0m in P1'
_shelx_refln_list_code          4
_shelx_F_calc_maximum      151.10
_exptl_crystal_F_000       486.00
_reflns_d_resolution_high  0.7569
 
loop_
 _symmetry_equiv_pos_as_xyz
 'x, y, z'
 '-x, -y, -z'
 
_cell_length_a    10.5300
_cell_length_b    10.5790
_cell_length_c    10.7730
_cell_angle_alpha 109.248
_cell_angle_beta   93.156
_cell_angle_gamma 106.287
 
_shelx_F_squared_multiplier     1.000
 
loop_
 _refln_index_h
 _refln_index_k
 _refln_index_l
 _refln_F_squared_calc
 _refln_F_squared_meas
 _refln_F_squared_sigma
 _refln_observed_status
   2   0   0       49.06       44.34      1.25 o
   3   0   0     1261.78     1437.27     15.76 o
   4   0   0      615.88      713.87      8.89 o
   5   0   0       44.61       55.02      3.01 o
   6   0   0      112.59      151.73      4.07 o
   7   0   0      986.72     1002.34     14.71 o
   8   0   0      116.18       92.52      3.91 o
   9   0   0       24.78       29.80      3.41 o
  10   0   0        3.65        3.45      4.25 o
  11   0   0      562.05      532.65     16.45 o
  12   0   0      363.23      338.74     13.88 o
  13   0   0       37.83       46.19      9.28 o
 -13   1   0      355.58      393.17     15.29 o
 -12   1   0      752.35      790.51     21.02 o
 -11   1   0      815.07      796.29     20.16 o
 -10   1   0      403.61      395.27      9.84 o
  -9   1   0      198.42      213.40      8.69 o
  -8   1   0      185.30      202.67      7.43 o
  -7   1   0      389.53      397.72     10.01 o
  -6   1   0        3.64        8.99      2.03 o
  -5   1   0       31.40       29.90      1.65 o
  -4   1   0       32.20       59.63      2.02 o
  -3   1   0     2449.81     2487.17     34.56 o
  -2   1   0    22831.48    23528.48    224.88 o
  -1   1   0     2375.55     2450.67     36.38 o
   0   1   0     3230.47     3283.45     51.59 o
   1   1   0      607.08      623.49      5.98 o
   2   1   0     4352.25     4606.91     45.85 o
   3   1   0       11.22       17.29      1.22 o
   4   1   0       47.10       32.90      1.64 o
   5   1   0     2387.12     2413.01     29.86 o
   6   1   0       98.58       88.15      3.62 o
   7   1   0      942.29      912.44     17.20 o
   8   1   0      892.02      895.57     16.81 o
   9   1   0      542.36      511.95     11.75 o
  10   1   0      206.21      212.08      7.92 o
  11   1   0        4.98        5.47      4.68 o
  12   1   0       44.76       40.48      8.66 o
 -13   2   0      298.64      283.64     16.38 o
 -12   2   0       96.04      105.03      7.96 o
 -11   2   0      306.56      317.41     11.77 o
 -10   2   0        1.29        0.43      4.14 o
  -9   2   0       13.15       16.42      2.79 o
  -8   2   0       24.81       27.91      1.96 o
  -7   2   0      247.18      247.66      5.64 o
  -6   2   0      111.74       81.82      3.49 o
  -5   2   0     6229.45     6464.37     76.18 o
  -4   2   0     7740.25     8045.73     92.64 o
  -3   2   0    14348.04    14877.86    151.70 o
  -2   2   0     3027.14     3179.42     28.54 o
  -1   2   0      237.91      231.97      2.64 o
   0   2   0      181.35      206.75      2.39 o
   1   2   0     4751.68     4988.65     42.41 o
   2   2   0     5187.99     5178.73     44.48 o
   3   2   0      148.34      120.55      2.66 o
   4   2   0       96.72       65.46      2.57 o
   5   2   0       89.70       54.50      2.60 o
   6   2   0      897.28      860.84     12.29 o
   7   2   0      982.21      977.79     14.02 o
   8   2   0     1400.70     1384.96     20.61 o
   9   2   0        3.70        7.67      3.04 o
  10   2   0      128.63      137.85      6.80 o
  11   2   0      264.50      282.08     15.26 o
  12   2   0      104.86      111.86     11.41 o
 -13   3   0       90.41       97.19      8.19 o
 -12   3   0      120.62      111.01      9.26 o
 -11   3   0       61.82       65.38      7.09 o
 -10   3   0       42.32       33.49     10.13 o
  -9   3   0       77.12       63.39      3.80 o
  -8   3   0       28.73       24.56      2.28 o
  -7   3   0      266.97      233.48      4.86 o
  -6   3   0     2317.16     2361.86     40.03 o
  -5   3   0     6884.22     7516.35     88.93 o
  -4   3   0     3420.14     3535.84     36.63 o
  -3   3   0      818.07      779.18      7.96 o
  -2   3   0      252.11      220.84      3.16 o
  -1   3   0      362.77      363.26      4.53 o
   0   3   0     6919.69     7108.06     60.25 o
   1   3   0        6.44        3.56      0.89 o
   2   3   0     3223.14     3198.77     32.39 o
   3   3   0      676.53      592.72      7.94 o
   4   3   0       35.61       53.51      3.03 o
   5   3   0      435.80      389.78     10.03 o
   6   3   0      920.84      909.25     13.29 o
   7   3   0      120.55      116.64      4.90 o
   8   3   0       19.14       17.27      3.16 o
   9   3   0      319.64      325.00     15.37 o
  10   3   0      215.56      228.02      9.89 o
  11   3   0      125.04      119.21     11.32 o
 -13   4   0        1.34        3.06      5.51 o
 -12   4   0        9.86       11.30      6.12 o
 -11   4   0      147.02      141.84      9.00 o
 -10   4   0      272.75      274.00     11.67 o
  -9   4   0      171.75      178.07     12.50 o
  -8   4   0      372.55      411.13      9.09 o
  -7   4   0     2112.67     2107.79     45.59 o
  -6   4   0     1962.10     1997.64     31.55 o
  -5   4   0     1796.38     1908.54     20.24 o
  -4   4   0     1238.47     1316.46     15.67 o
  -3   4   0      644.32      715.15     10.30 o
  -2   4   0      225.56      177.68      4.84 o
  -1   4   0     2880.50     2639.54     26.63 o
   0   4   0     4027.90     3981.54     37.16 o
   1   4   0     4881.31     4828.57     48.05 o
   2   4   0        8.27        7.86      1.41 o
   3   4   0     1271.12     1189.73     15.10 o
   4   4   0       10.80       12.92      2.02 o
   5   4   0      272.73      267.49      6.17 o
   6   4   0       24.35       20.53      2.90 o
   7   4   0       12.84        8.28      3.29 o
   8   4   0      219.89      223.39      8.07 o
   9   4   0       11.20       14.04      4.53 o
  10   4   0      387.26      402.71     13.66 o
  11   4   0      157.66      163.08     13.32 o
 -13   5   0        1.70        6.21      5.26 o
 -12   5   0      221.08      201.75     11.24 o
 -11   5   0      934.29      922.28     24.83 o
 -10   5   0      687.91      694.63     36.78 o
  -9   5   0     1802.02     1824.57     39.10 o
  -8   5   0      306.47      328.00      7.10 o
  -7   5   0       11.78       13.79      1.85 o
  -6   5   0      409.98      432.04      7.75 o
  -5   5   0      121.09      122.00      3.22 o
  -4   5   0      153.92      214.29      4.47 o
  -3   5   0      750.78      733.92      8.31 o
  -2   5   0     1162.68     1148.31     17.09 o
  -1   5   0      355.58      316.74      5.65 o
   0   5   0       12.19       37.82      1.91 o
   1   5   0      525.85      437.51      6.65 o
   2   5   0       28.37       36.26      2.24 o
   3   5   0      422.87      445.26      7.94 o
   4   5   0      105.77      100.21      7.60 o
   5   5   0      277.32      258.23      7.09 o
   6   5   0     1671.21     1651.25     26.64 o
   7   5   0      489.60      487.35     13.30 o
   8   5   0     1140.42     1109.85     24.13 o
   9   5   0      305.62      300.09     11.74 o
  10   5   0      107.43      108.80      8.34 o
 -13   6   0      105.92      113.41     13.21 o
 -12   6   0      208.94      221.25     11.50 o
 -11   6   0      268.38      241.26     17.29 o
 -10   6   0      117.43      113.83      7.48 o
  -9   6   0        7.17        4.33      3.46 o
  -8   6   0      400.80      408.26     25.41 o
  -7   6   0       13.79       22.49      2.53 o
  -6   6   0      139.43      131.83      6.82 o
  -5   6   0     1203.94     1233.62     15.47 o
  -4   6   0     5406.94     5589.61     71.86 o
  -3   6   0     2239.57     2261.97     27.41 o
  -2   6   0     1158.08     1084.54     14.68 o
  -1   6   0       33.10       15.03      1.77 o
   0   6   0       56.12       55.33      2.66 o
   1   6   0      108.82      117.65      3.49 o
   2   6   0      134.15      154.64      7.32 o
   3   6   0      174.17      168.25      6.77 o
   4   6   0      103.26       95.65      5.11 o
   5   6   0      535.91      499.98     13.47 o
   6   6   0      300.15      307.11      9.60 o
   7   6   0      565.99      566.05     13.79 o
   8   6   0      381.18      389.06     13.51 o
   9   6   0       86.36       88.98      9.23 o
 -13   7   0      121.47      122.77      9.41 o
 -12   7   0      300.77      296.58     12.98 o
 -11   7   0      252.01      247.11     13.74 o
 -10   7   0      226.30      210.34      9.82 o
  -9   7   0        2.41       -0.46      3.30 o
  -8   7   0        1.87       -1.39      5.01 o
  -7   7   0       51.03       49.53      3.53 o
  -6   7   0      618.03      634.61     10.76 o
  -5   7   0     1694.97     1718.57     21.27 o
  -4   7   0     2090.26     2111.13     25.88 o
  -3   7   0      125.57      104.04      3.40 o
  -2   7   0       25.18       37.74      2.44 o
  -1   7   0      820.61      870.08     13.21 o
   0   7   0      210.41      226.15      5.81 o
   1   7   0      237.59      242.20      6.30 o
   2   7   0      440.60      404.38      8.67 o
   3   7   0     3159.58     3016.01     39.00 o
   4   7   0      536.42      520.63     12.24 o
   5   7   0      746.75      696.08     15.07 o
   6   7   0       97.23      107.63      6.46 o
   7   7   0       77.08       76.41      6.39 o
   8   7   0       68.27       77.78      8.63 o
 -13   8   0       17.27       11.82      5.72 o
 -12   8   0       30.84       32.69      6.09 o
 -11   8   0        2.20        6.83      4.75 o
 -10   8   0      118.90      127.55      7.90 o
  -9   8   0      861.28      845.64     21.84 o
  -8   8   0      923.39      899.94     22.43 o
  -7   8   0      730.44      716.02     29.41 o
  -6   8   0     1029.86     1016.31     16.13 o
  -5   8   0      367.79      347.97      7.62 o
  -4   8   0      292.01      294.31      9.89 o
  -3   8   0        3.54        1.89      1.74 o
  -2   8   0      503.15      517.85     10.25 o
  -1   8   0       34.90       47.91      3.93 o
   0   8   0      131.12      142.29      6.60 o
   1   8   0      539.38      477.80      9.74 o
   2   8   0      840.92      818.03     14.19 o
   3   8   0     2034.15     1966.21     30.91 o
   4   8   0      276.39      294.68      9.49 o
   5   8   0        3.29        6.08      3.69 o
   6   8   0        0.88       -1.90      8.31 o
   7   8   0        3.04       -0.05     11.44 o
 -12   9   0       59.90       53.13     13.79 o
 -11   9   0       49.43       41.26      6.09 o
 -10   9   0      707.84      684.82     22.89 o
  -9   9   0      827.77      795.46     25.45 o
  -8   9   0      904.46      902.70     23.38 o
  -7   9   0        5.09        7.21      3.84 o
  -6   9   0      219.97      197.52      6.72 o
  -5   9   0       35.27       31.72      3.39 o
  -4   9   0      122.13      127.39     14.53 o
  -3   9   0      151.84      152.50      6.49 o
  -2   9   0       97.57       97.41      5.46 o
  -1   9   0     1223.13     1190.45     23.09 o
   0   9   0     1596.98     1522.58     28.40 o
   1   9   0     1233.85     1170.08     24.04 o
   2   9   0      673.56      674.83     14.43 o
   3   9   0      111.62      125.17      7.64 o
   4   9   0      248.62      235.26     24.99 o
   5   9   0      144.45      134.80     19.68 o
   6   9   0       96.24      122.46     28.80 o
 -11  10   0      383.11      376.13     14.66 o
 -10  10   0      377.23      370.71     14.46 o
  -9  10   0      208.91      218.84     11.95 o
  -8  10   0      130.11      109.92     11.11 o
  -7  10   0       22.98       22.22      3.42 o
  -6  10   0       12.16       13.77      3.13 o
  -5  10   0       41.88       47.45      5.33 o
  -4  10   0      151.41      172.13      7.06 o
  -3  10   0     1803.33     1797.62     43.25 o
  -2  10   0     1472.44     1433.11     23.73 o
  -1  10   0      919.94      896.10     19.59 o
   0  10   0      374.97      369.42     11.52 o
   1  10   0        2.55        2.67      3.86 o
   2  10   0       77.21       94.42     10.51 o
   3  10   0        0.74        7.48      5.68 o
   4  10   0       15.06       27.18      6.90 o
   5  10   0      373.29      366.73     16.83 o
 -10  11   0       18.41        7.34      6.65 o
  -9  11   0      111.03      121.12     22.94 o
  -8  11   0        0.14        1.84      4.70 o
  -7  11   0       59.67       51.69      4.57 o
  -6  11   0      159.46      161.54      6.94 o
  -5  11   0      362.86      357.67     15.35 o
  -4  11   0      355.27      368.72     11.11 o
  -3  11   0      814.45      775.64     15.72 o
  -2  11   0      911.40      875.16     17.36 o
  -1  11   0      233.90      236.38      8.58 o
   0  11   0        9.34        1.37      4.30 o
   1  11   0       78.51       77.11      9.19 o
   2  11   0      491.37      497.12     18.34 o
   3  11   0      233.37      251.33     13.78 o
  -9  12   0       13.96       12.95      9.90 o
  -8  12   0      189.62      197.34     11.79 o
  -7  12   0      350.79      345.58     10.78 o
  -6  12   0      434.79      438.20     12.40 o
  -5  12   0      432.30      438.09     12.55 o
  -4  12   0      404.10      395.70     12.20 o
  -3  12   0      184.87      196.41     17.58 o
  -2  12   0      182.27      194.67      8.17 o
  -1  12   0       11.40        6.56      4.11 o
   0  12   0       89.44       92.33      7.62 o
   1  12   0      210.11      232.57     11.11 o
  -6  13   0      316.75      323.48     11.20 o
  -5  13   0       72.92       76.66      6.49 o
  -4  13   0       50.53       36.62      5.58 o
  -3  13   0       55.76       42.28      6.01 o
   1 -13   1        1.49       -1.70      6.03 o
   2 -13   1       16.86       18.53      5.22 o
   3 -13   1       13.55        9.03      4.08 o
   4 -13   1       97.65      105.90      6.93 o
   5 -13   1      361.52      404.29     13.14 o
   6 -13   1      202.78      201.47      8.44 o
   7 -13   1      400.69      400.21     12.17 o
  -2 -12   1        8.41        5.23      6.18 o
  -1 -12   1      101.19       70.67     10.43 o
   0 -12   1       44.09       39.91      6.90 o
   1 -12   1      142.48      134.98     11.11 o
   2 -12   1      464.54      469.93     13.61 o
   3 -12   1      804.71      835.74     16.76 o
   4 -12   1      276.36      296.26      8.90 o
   5 -12   1      465.52      483.26     12.83 o
   6 -12   1      398.14      397.54     13.22 o
   7 -12   1      116.66      119.19     14.41 o
   8 -12   1       60.26       59.13      7.15 o
   9 -12   1        0.13       -3.20      4.54 o
  -4 -11   1       14.36        9.85      6.49 o
  -3 -11   1      118.41      105.15      9.52 o
  -2 -11   1       22.52       17.95      6.15 o
  -1 -11   1        4.94        2.81      4.89 o
   0 -11   1       81.54       77.79     10.91 o
   1 -11   1     1023.19     1013.27     24.84 o
   2 -11   1       71.20       81.38      5.88 o
   3 -11   1      352.44      341.94      9.22 o
   4 -11   1      598.61      611.33     12.70 o
   5 -11   1      322.15      328.26     10.92 o
   6 -11   1      207.97      213.68      7.51 o
   7 -11   1      272.33      262.10      8.20 o
   8 -11   1      260.98      223.90     14.92 o
   9 -11   1      293.57      305.32     12.49 o
  10 -11   1       80.77       84.43      7.59 o
  11 -11   1      199.92      181.62     10.02 o
  -5 -10   1       86.33       84.67     24.65 o
  -4 -10   1      206.64      201.46     12.00 o
  -3 -10   1       53.50       61.88     12.27 o
  -2 -10   1      479.76      467.70     16.51 o
  -1 -10   1      957.31      950.94     23.73 o
   0 -10   1      375.14      428.69     12.40 o
   1 -10   1      790.89      814.32     17.90 o
   2 -10   1     1277.15     1267.49     24.11 o
   3 -10   1        2.54        8.08      3.10 o
   4 -10   1       30.15       28.05      3.12 o
   5 -10   1       11.26       10.07      2.81 o
   6 -10   1       48.62       43.10      3.56 o
   7 -10   1        5.42        7.38      2.64 o
   8 -10   1      209.60      228.87     11.38 o
   9 -10   1      340.21      338.14     12.54 o
  10 -10   1      356.70      323.43     12.24 o
  11 -10   1      158.32      134.56      8.38 o
  12 -10   1        8.90        0.66      4.43 o
  -7  -9   1       64.44       38.69      8.05 o
  -6  -9   1       57.11       51.49      7.90 o
  -5  -9   1       85.27       71.40      8.26 o
  -4  -9   1     1715.20     1631.52     38.34 o
  -3  -9   1      773.68      769.67     29.53 o
  -2  -9   1      354.36      362.47      9.56 o
  -1  -9   1        8.16        7.83      3.61 o
   0  -9   1      130.55      127.98      7.22 o
   1  -9   1        1.33        2.45      2.75 o
   2  -9   1      332.19      322.70     12.70 o
   3  -9   1       10.42       18.73      2.95 o
   4  -9   1      347.92      339.02      7.73 o
   5  -9   1      123.47      112.55      4.84 o
   6  -9   1       27.70       29.00      2.85 o
   7  -9   1      320.20      321.16     11.18 o
   8  -9   1     1065.98      983.61     23.52 o
   9  -9   1      697.91      690.49     18.43 o
  10  -9   1      463.86      443.39     14.03 o
  11  -9   1       13.30       12.11      4.44 o
  12  -9   1       66.67       66.52      6.73 o
  -8  -8   1        6.22        4.94      7.74 o
  -7  -8   1       17.64       19.14      9.61 o
  -6  -8   1      351.50      345.78     14.78 o
  -5  -8   1      184.23      197.15      9.77 o
  -4  -8   1      700.26      714.17     14.90 o
  -3  -8   1      934.91      987.49     16.12 o
  -2  -8   1      117.94      133.25      5.00 o
  -1  -8   1      469.32      448.84     10.25 o
   0  -8   1      337.67      306.68      7.81 o
   1  -8   1       11.26       12.86      2.15 o
   2  -8   1       12.93       13.87      1.99 o
   3  -8   1      591.53      562.36     13.73 o
   4  -8   1     1041.94     1038.44     15.95 o
   5  -8   1      442.67      403.94      7.81 o
   6  -8   1      171.16      161.59      4.47 o
   7  -8   1       44.68       62.10      3.66 o
   8  -8   1      630.67      586.46     15.46 o
   9  -8   1       35.74       35.23      4.39 o
  10  -8   1       51.22       47.69      5.26 o
  11  -8   1      293.60      265.90     10.90 o
  12  -8   1      192.14      165.61     22.22 o
  13  -8   1      300.02      297.92     25.88 o
  -9  -7   1      157.84      167.07     25.05 o
  -8  -7   1      138.85      152.09     11.08 o
  -7  -7   1      447.20      431.32     14.09 o
  -6  -7   1      377.24      401.77     11.12 o
  -5  -7   1      111.00      128.56      6.25 o
  -4  -7   1        2.89        4.14      2.92 o
  -3  -7   1      896.39      852.42     14.02 o
  -2  -7   1      245.18      268.79      5.89 o
  -1  -7   1       33.96       33.86      2.41 o
   0  -7   1        1.93        0.22      1.69 o
   1  -7   1      192.80      175.62      4.36 o
   2  -7   1     1746.13     1743.31     24.61 o
   3  -7   1      418.75      374.70      7.30 o
   4  -7   1     1870.10     1866.99     22.52 o
   5  -7   1      438.97      425.50      7.51 o
   6  -7   1      213.84      216.53      5.93 o
   7  -7   1       47.33       59.19      3.18 o
   8  -7   1       75.07       66.49      3.55 o
   9  -7   1      339.14      334.36     10.99 o
  10  -7   1      866.48      783.48     20.08 o
  11  -7   1      430.87      426.52     19.78 o
  12  -7   1      325.22      305.75     12.91 o
  13  -7   1      330.53      359.09     18.65 o
 -10  -6   1       58.87       59.41     10.28 o
  -9  -6   1      212.65      209.18     12.40 o
  -8  -6   1      696.73      744.34     16.60 o
  -7  -6   1       78.51       82.33      5.76 o
  -6  -6   1      559.86      533.99     12.49 o
  -5  -6   1      768.58      762.54     23.29 o
  -4  -6   1      452.72      478.87      9.65 o
  -3  -6   1       15.92       23.46      2.11 o
  -2  -6   1      883.07      853.53     11.03 o
  -1  -6   1     2247.77     2328.66     26.70 o
   0  -6   1      589.08      579.96      8.57 o
   1  -6   1      447.71      411.65      6.54 o
   2  -6   1      862.75      784.78     11.00 o
   3  -6   1       25.16       11.21      1.51 o
   4  -6   1       34.24       30.17      1.60 o
   5  -6   1      448.91      451.64      9.57 o
   6  -6   1      204.77      216.80      7.49 o
   7  -6   1       23.14       27.94      3.24 o
   8  -6   1       45.54       38.25      2.53 o
   9  -6   1      442.21      456.34     13.25 o
  10  -6   1     2545.07     2472.34     50.82 o
  11  -6   1     1029.91      972.41     24.92 o
  12  -6   1      516.85      528.19     17.43 o
  13  -6   1        2.31        4.79      5.31 o
 -10  -5   1      290.81      288.50     14.39 o
  -9  -5   1       84.27       88.00      7.12 o
  -8  -5   1      425.39      421.37     16.01 o
  -7  -5   1       65.00       67.82      4.96 o
  -6  -5   1      154.13      166.84      6.47 o
  -5  -5   1        5.25        9.87      2.38 o
  -4  -5   1        3.67        2.71      1.86 o
  -3  -5   1     1408.17     1434.33     17.82 o
  -2  -5   1       65.67       46.51      2.16 o
  -1  -5   1     7779.45     8019.50     78.30 o
   0  -5   1      382.49      343.10      6.38 o
   1  -5   1      375.81      520.27      9.23 o
   2  -5   1       37.26       68.07      2.03 o
   3  -5   1      229.12      256.97      3.31 o
   4  -5   1       85.86       92.32      2.41 o
   5  -5   1      107.75       85.42      3.53 o
   6  -5   1     1252.59     1294.59     34.81 o
   7  -5   1     1645.23     1686.65     28.22 o
   8  -5   1     3806.99     3889.14     65.53 o
   9  -5   1     1159.26     1250.55     36.27 o
  10  -5   1     1320.21     1312.53     30.42 o
  11  -5   1      446.82      421.38     14.81 o
  12  -5   1       88.71       71.31      7.32 o
  13  -5   1       21.86       17.99      5.16 o
 -11  -4   1       18.28       15.38      7.61 o
 -10  -4   1       25.48       19.69      5.01 o
  -9  -4   1        1.62       -0.38      4.77 o
  -8  -4   1        3.38        0.64      2.98 o
  -7  -4   1       31.14       31.50      3.28 o
  -6  -4   1       22.15       21.87      2.80 o
  -5  -4   1      779.90      735.19     12.16 o
  -4  -4   1     1110.40     1094.44     15.79 o
  -3  -4   1     7916.53     8200.53    104.97 o
  -2  -4   1      824.34      748.72      9.22 o
  -1  -4   1      586.24      507.37      5.90 o
   0  -4   1      119.66       89.15      2.19 o
   1  -4   1      678.12      628.56      7.15 o
   2  -4   1      687.34      726.01      7.61 o
   3  -4   1      367.08      422.65      6.99 o
   4  -4   1     3891.62     4141.55     60.22 o
   5  -4   1      823.76      715.07     23.87 o
   6  -4   1     1940.34     1935.17     26.89 o
   7  -4   1     1368.14     1425.31     26.24 o
   8  -4   1     1569.82     1675.97     33.92 o
   9  -4   1      685.06      615.12     16.80 o
  10  -4   1      441.91      393.30     13.52 o
  11  -4   1      154.16      158.40      9.29 o
  12  -4   1      298.03      267.52     16.10 o
  13  -4   1       48.75       45.89      6.42 o
 -12  -3   1       61.94       58.32      9.77 o
 -11  -3   1      266.09      271.10     38.63 o
 -10  -3   1      136.65      127.59      7.66 o
  -9  -3   1        0.20       -1.66      3.25 o
  -8  -3   1      641.09      652.49     12.36 o
  -7  -3   1      809.99      788.70     13.39 o
  -6  -3   1     1904.47     1890.05     23.67 o
  -5  -3   1      771.98      782.43     11.25 o
  -4  -3   1      364.43      318.83      5.86 o
  -3  -3   1      108.72       89.43      2.81 o
  -2  -3   1      311.99      363.17      5.10 o
  -1  -3   1     1284.00     1404.82     11.84 o
   0  -3   1     2746.01     2929.38     24.14 o
   1  -3   1      392.15      378.68      4.31 o
   2  -3   1      969.12      904.05     13.74 o
   3  -3   1      956.11      843.39     13.67 o
   4  -3   1     5412.77     5462.53     83.99 o
   5  -3   1     9503.00    10037.78    115.33 o
   6  -3   1     5078.84     5354.53     66.80 o
   7  -3   1     2562.77     2803.18     55.58 o
   8  -3   1        0.25        1.97      1.25 o
   9  -3   1      356.54      363.41      8.77 o
  10  -3   1      567.28      495.86     16.09 o
  11  -3   1       31.82       35.68      5.21 o
  12  -3   1       33.44       49.54      6.16 o
  13  -3   1       63.38       61.70      7.96 o
 -12  -2   1        2.52        2.90      8.26 o
 -11  -2   1        1.19       10.04      6.15 o
 -10  -2   1       81.20       91.31      8.85 o
  -9  -2   1      883.77      875.76     17.12 o
  -8  -2   1     2444.36     2443.79     32.43 o
  -7  -2   1     2383.81     2351.24     28.15 o
  -6  -2   1     1347.73     1299.60     16.73 o
  -5  -2   1      235.98      237.11      5.37 o
  -4  -2   1      312.47      305.88      5.86 o
  -3  -2   1       17.44       12.26      1.20 o
  -2  -2   1     4912.08     5163.19     46.76 o
  -1  -2   1     9231.00     9543.18     70.10 o
   0  -2   1      397.87      402.22      3.79 o
   1  -2   1       99.84      112.59      1.84 o
   2  -2   1      503.01      572.94     22.01 o
   3  -2   1      267.00      245.56      5.97 o
   4  -2   1     6934.88     7264.22     81.97 o
   5  -2   1    14165.25    15730.91    188.57 o
   6  -2   1       25.12       23.33      1.53 o
   7  -2   1      946.00     1002.56     13.44 o
   8  -2   1     1112.36     1172.54     17.26 o
   9  -2   1       18.90       27.20      2.81 o
  10  -2   1      195.76      203.34      8.82 o
  11  -2   1      999.86      924.75     21.73 o
  12  -2   1      272.95      293.14     12.24 o
  13  -2   1      366.71      354.34     14.12 o
 -12  -1   1      274.08      267.48     15.39 o
 -11  -1   1      430.04      421.74     14.72 o
 -10  -1   1      244.99      231.87      9.48 o
  -9  -1   1      164.62      178.90      6.73 o
  -8  -1   1      620.10      616.64     11.05 o
  -7  -1   1      442.78      433.15      8.37 o
  -6  -1   1       24.49       21.67      3.41 o
  -5  -1   1       73.15       88.66      4.13 o
  -4  -1   1      192.51      211.73      5.51 o
  -3  -1   1      966.03     1060.09     11.54 o
  -2  -1   1      960.70      930.07      9.34 o
  -1  -1   1     3404.93     3544.12     33.99 o
   0  -1   1     9167.64     9356.46    100.43 o
   2  -1   1     6010.45     6152.34     70.22 o
   3  -1   1    11108.58    11573.56    128.40 o
   4  -1   1       37.31       32.52      3.81 o
   5  -1   1      234.59      274.61      5.37 o
   6  -1   1     1585.88     1609.70     20.53 o
   7  -1   1     1091.40     1111.58     15.24 o
   8  -1   1      100.20       90.02      3.26 o
   9  -1   1      344.82      334.72      8.44 o
  10  -1   1       49.11       54.73      5.65 o
  11  -1   1      433.61      445.42     14.40 o
  12  -1   1       39.23       40.43      6.40 o
  13  -1   1        6.36        3.74      8.75 o
 -13   0   1      241.75      236.73     16.77 o
 -12   0   1      949.44      955.97     40.45 o
 -11   0   1      247.33      271.27     20.48 o
 -10   0   1      349.19      339.57      9.43 o
  -9   0   1      548.00      515.81     11.46 o
  -8   0   1      144.42      161.68      5.61 o
  -7   0   1      386.28      408.63      8.63 o
  -6   0   1       29.50       38.78      2.29 o
  -5   0   1       95.44      130.33      3.44 o
  -4   0   1     1837.08     1857.49     20.51 o
  -3   0   1      901.85      891.07      9.69 o
  -2   0   1     1624.36     1656.62     15.50 o
  -1   0   1     1995.93     2074.24     20.41 o
   1   0   1      904.21      928.68      8.39 o
   2   0   1     6736.99     7082.42     59.70 o
   3   0   1      469.03      441.62      5.88 o
   4   0   1       78.16       69.83      2.24 o
   5   0   1      773.12      806.54     12.52 o
   6   0   1      558.40      545.48      8.21 o
   7   0   1     1888.21     1901.27     25.02 o
   8   0   1      300.41      317.53      6.71 o
   9   0   1       12.96       17.69      3.09 o
  10   0   1        4.10        4.79      4.04 o
  11   0   1        3.07       -3.65      4.15 o
  12   0   1       26.89       20.46      6.26 o
 -13   1   1      370.75      382.03     15.05 o
 -12   1   1      418.22      418.78     14.74 o
 -11   1   1      419.70      416.75     13.76 o
 -10   1   1       56.18       65.09      4.90 o
  -9   1   1       10.01       13.76      3.05 o
  -8   1   1       50.47       48.89      2.77 o
  -7   1   1      143.25      144.69      4.13 o
  -6   1   1     1082.22     1215.65     16.84 o
  -5   1   1     2556.80     2653.00     35.86 o
  -4   1   1     1014.66      962.34     12.63 o
  -3   1   1      128.63      188.92      3.10 o
  -2   1   1        3.81        6.43      0.97 o
  -1   1   1      681.79      689.83      6.10 o
   0   1   1    10619.96    10804.29     86.36 o
   1   1   1      910.40      942.43      8.93 o
   2   1   1      660.40      691.73      6.98 o
   3   1   1      256.83      220.52      3.46 o
   4   1   1      956.02      902.84     10.56 o
   5   1   1     2720.15     2628.30     32.42 o
   6   1   1     2034.54     2026.17     24.08 o
   7   1   1     2251.02     2250.91     26.96 o
   8   1   1       63.15       59.26      3.39 o
   9   1   1      111.37      115.49      5.62 o
  10   1   1       63.07       58.95      4.92 o
  11   1   1       15.38       24.14      5.97 o
  12   1   1       28.52       18.91      7.58 o
 -13   2   1      117.36      131.39      9.93 o
 -12   2   1      167.84      164.32     11.60 o
 -11   2   1       35.44       45.50      8.21 o
 -10   2   1       14.24       13.74      3.19 o
  -9   2   1        7.16        7.08      2.74 o
  -8   2   1      145.35      146.11      4.83 o
  -7   2   1      967.06      976.96     17.86 o
  -6   2   1     2336.11     2302.08     33.53 o
  -5   2   1     3902.92     3988.39     55.07 o
  -4   2   1      534.61      448.65      7.24 o
  -3   2   1      526.21      495.92      6.11 o
  -2   2   1       31.84       26.41      1.47 o
  -1   2   1     1195.56     1172.42     14.13 o
   0   2   1       51.10       44.38      1.29 o
   1   2   1       32.44       42.11      1.45 o
   2   2   1     1876.76     1850.40     19.23 o
   3   2   1      687.20      590.58      7.75 o
   4   2   1     1250.10     1195.52     16.43 o
   5   2   1      583.21      599.40      9.29 o
   6   2   1      102.94       91.47      3.58 o
   7   2   1      135.38      150.15      4.81 o
   8   2   1      102.35      104.21      5.36 o
   9   2   1      442.30      452.19     12.78 o
  10   2   1      345.89      383.48     22.19 o
  11   2   1      472.99      511.62     20.96 o
  12   2   1      261.70      238.91     21.77 o
 -13   3   1       96.60       91.56      9.58 o
 -12   3   1       82.01       79.84     14.08 o
 -11   3   1       20.60       17.03      5.18 o
 -10   3   1      178.16      175.99      9.92 o
  -9   3   1       96.07      100.72      5.02 o
  -8   3   1        6.95        8.58      1.51 o
  -7   3   1      370.74      371.81      6.51 o
  -6   3   1      566.16      533.53      8.76 o
  -5   3   1      383.95      395.85      6.19 o
  -4   3   1      672.22      715.60      9.54 o
  -3   3   1      179.29      185.28      3.06 o
  -2   3   1      981.85      912.49      9.94 o
  -1   3   1     1558.00     1438.95     13.96 o
   0   3   1     3942.68     3962.77     34.57 o
   1   3   1     4279.67     4225.42     42.29 o
   2   3   1    12723.30    13291.55    128.34 o
   3   3   1      742.47      769.03     11.77 o
   4   3   1       90.21       68.73      3.26 o
   5   3   1      801.99      846.67     12.40 o
   6   3   1      567.41      594.51     10.13 o
   7   3   1       18.11       20.57      2.95 o
   8   3   1        6.84        5.19      3.50 o
   9   3   1      120.30      124.04     10.31 o
  10   3   1      264.89      270.53     21.50 o
  11   3   1      412.34      388.47     18.88 o
 -13   4   1      132.11      132.65     10.56 o
 -12   4   1      127.32      125.94      9.76 o
 -11   4   1      668.02      657.96     29.23 o
 -10   4   1      403.90      421.63     21.79 o
  -9   4   1      818.38      832.53     26.29 o
  -8   4   1     1098.04     1143.20     20.72 o
  -7   4   1        1.40        2.52      1.32 o
  -6   4   1      199.31      204.15      4.04 o
  -5   4   1       89.48       98.28      2.52 o
  -4   4   1      136.86      134.48      5.26 o
  -3   4   1        9.82       20.51      1.41 o
  -2   4   1      548.20      460.23      6.93 o
  -1   4   1     1983.26     1840.86     23.94 o
   0   4   1     2545.98     2659.09     27.64 o
   1   4   1      509.62      456.02      7.32 o
   2   4   1      107.18       94.55      3.33 o
   3   4   1        2.47        0.44      1.48 o
   4   4   1     1074.83     1168.69     15.95 o
   5   4   1       34.75       41.66      3.08 o
   6   4   1      433.06      423.09      9.44 o
   7   4   1     1490.84     1420.07     21.82 o
   8   4   1      470.99      429.33     13.12 o
   9   4   1      798.95      816.17     19.95 o
  10   4   1      422.41      421.43     14.32 o
 -13   5   1      390.35      386.33     16.46 o
 -12   5   1      183.50      190.52     11.18 o
 -11   5   1      161.45      145.24      9.44 o
 -10   5   1       14.48       12.06      7.86 o
  -9   5   1       79.76       78.92      6.44 o
  -8   5   1        2.36        0.75      1.05 o
  -7   5   1      105.95      101.07      5.33 o
  -6   5   1      573.12      539.24     14.09 o
  -5   5   1     1198.63     1160.03     15.19 o
  -4   5   1     3501.70     3472.50     40.18 o
  -3   5   1     3315.87     3360.50     39.72 o
  -2   5   1      531.40      506.19      8.80 o
  -1   5   1     1270.51     1221.71     25.54 o
   0   5   1      860.61      903.74     12.15 o
   1   5   1      636.22      659.97      9.86 o
   2   5   1      647.12      719.66     12.45 o
   3   5   1       92.26       81.10      3.84 o
   4   5   1      712.23      708.15     11.46 o
   5   5   1      401.44      403.53      9.26 o
   6   5   1      208.90      217.29      7.85 o
   7   5   1     1074.45     1064.46     22.00 o
   8   5   1     1607.65     1623.14     32.39 o
   9   5   1      138.74      149.95      9.02 o
  10   5   1       32.12       22.96     16.35 o
 -13   6   1       35.82       53.66      7.75 o
 -12   6   1       12.88       22.73      6.00 o
 -11   6   1       68.38       69.90      7.19 o
 -10   6   1      216.83      195.30     10.06 o
  -9   6   1      124.81      127.50      7.60 o
  -8   6   1       74.18       71.47      5.77 o
  -7   6   1      127.19      127.30      5.41 o
  -6   6   1     1533.26     1488.39     36.46 o
  -5   6   1     2729.06     2620.58     43.06 o
  -4   6   1     2900.03     2875.55     34.08 o
  -3   6   1      692.56      701.51     10.55 o
  -2   6   1       90.90       92.07      4.06 o
  -1   6   1       36.15       47.01      2.93 o
   0   6   1       97.27      100.97      3.91 o
   1   6   1      266.79      253.84      5.80 o
   2   6   1      858.46      865.87     12.93 o
   3   6   1      520.29      529.29     10.12 o
   4   6   1      298.25      311.54      8.00 o
   5   6   1      548.85      547.32     12.74 o
   6   6   1      902.26      920.38     18.45 o
   7   6   1      499.48      509.55     13.44 o
   8   6   1      155.10      138.34     12.81 o
   9   6   1      158.27      151.49      9.74 o
 -13   7   1       19.43        1.02      5.63 o
 -12   7   1      152.24      175.23     20.28 o
 -11   7   1        0.10        3.14      4.46 o
 -10   7   1       60.28       49.26      6.14 o
  -9   7   1      454.73      429.02     14.35 o
  -8   7   1      951.16      959.36     27.98 o
  -7   7   1      429.69      425.30     13.65 o
  -6   7   1     1085.95     1087.03     26.80 o
  -5   7   1     1558.52     1533.38     22.08 o
  -4   7   1      576.30      569.44      8.72 o
  -3   7   1      128.18      128.71      4.04 o
  -2   7   1      396.90      384.98      9.96 o
  -1   7   1     1029.00     1052.33     17.39 o
   0   7   1      242.45      251.20      6.50 o
   1   7   1      641.42      628.36     11.45 o
   2   7   1      525.63      547.59     10.80 o
   3   7   1     1478.26     1476.73     23.75 o
   4   7   1      707.42      644.14     14.28 o
   5   7   1      740.17      696.47     21.65 o
   6   7   1       28.94       25.09      5.53 o
   7   7   1       31.54       33.77      7.04 o
   8   7   1        2.17       -1.29      5.52 o
 -13   8   1        2.08       -5.42      4.78 o
 -12   8   1       11.58        1.00      7.81 o
 -11   8   1      428.30      448.52     19.78 o
 -10   8   1      828.71      820.95     23.06 o
  -9   8   1      984.85      996.51     25.74 o
  -8   8   1      889.25      835.04     22.56 o
  -7   8   1      875.61      874.33     36.49 o
  -6   8   1       66.73       65.50      4.69 o
  -5   8   1      105.27      107.22      5.15 o
  -4   8   1      100.58       92.22      4.05 o
  -3   8   1      137.80      114.53      5.45 o
  -2   8   1       39.16       41.92      3.51 o
  -1   8   1       45.67       49.50      3.43 o
   0   8   1      136.47      147.35      6.84 o
   1   8   1      426.42      437.37      9.67 o
   2   8   1     1718.76     1637.43     24.14 o
   3   8   1     1270.26     1206.20     21.77 o
   4   8   1       43.93       41.82      4.81 o
   5   8   1      143.20      132.57      7.28 o
   6   8   1      209.19      182.55     16.06 o
   7   8   1      234.65      238.39     17.36 o
 -12   9   1        2.72        3.07      5.91 o
 -11   9   1       82.67       81.67      7.96 o
 -10   9   1      872.23      832.23     23.75 o
  -9   9   1      673.15      666.52     20.43 o
  -8   9   1       63.86       57.66      6.53 o
  -7   9   1        0.39        3.38      4.09 o
  -6   9   1      225.18      220.01      7.58 o
  -5   9   1       80.33       74.62      8.20 o
  -4   9   1        2.74        3.75      2.87 o
  -3   9   1      924.62      947.41     19.43 o
  -2   9   1     1944.05     1953.79     30.19 o
  -1   9   1      336.83      334.22     15.47 o
   0   9   1      712.56      754.19     29.93 o
   1   9   1      163.89      151.24      6.78 o
   2   9   1      220.87      210.96      9.23 o
   3   9   1      157.95      150.03      8.29 o
   4   9   1       13.32       11.35      5.56 o
   5   9   1      308.46      314.12     14.92 o
   6   9   1      238.79      278.80     14.76 o
 -11  10   1      131.52      108.41      9.79 o
 -10  10   1      831.50      847.38     36.15 o
  -9  10   1      218.17      219.47     11.83 o
  -8  10   1       15.75       14.76      5.46 o
  -7  10   1      123.45      125.25      6.31 o
  -6  10   1       39.56       45.28      4.32 o
  -5  10   1      336.09      358.66     10.55 o
  -4  10   1       75.90       78.68      5.53 o
  -3  10   1      338.05      351.61     10.92 o
  -2  10   1      500.18      484.87     11.80 o
  -1  10   1      157.10      162.36      8.92 o
   0  10   1        5.82        5.55      3.57 o
   1  10   1       19.70       27.13      5.04 o
   2  10   1      129.02      129.59      9.71 o
   3  10   1      131.21      120.20     12.61 o
   4  10   1       90.15       73.25     10.23 o
 -10  11   1       60.95       62.76      8.09 o
  -9  11   1       81.47       86.61      8.79 o
  -8  11   1      104.59      101.27     14.01 o
  -7  11   1      288.29      312.74     10.18 o
  -6  11   1      168.07      167.35      7.56 o
  -5  11   1      790.44      816.82     18.68 o
  -4  11   1      103.47      106.70      7.30 o
  -3  11   1      102.29      114.12      6.93 o
  -2  11   1      131.55      125.20      7.52 o
  -1  11   1       29.15       24.96      4.47 o
   0  11   1       53.80       51.64      8.00 o
   1  11   1       22.65       24.27      5.45 o
   2  11   1      231.31      232.16     11.21 o
  -8  12   1      322.29      322.86     15.66 o
  -7  12   1      156.58      161.82      8.06 o
  -6  12   1        3.43        5.62      3.94 o
  -5  12   1        1.20        1.20      3.74 o
  -4  12   1       28.01       29.60      7.18 o
  -3  12   1       17.36       23.14      4.98 o
  -2  12   1       10.70        6.01      4.50 o
  -1  12   1        1.94        0.47      7.87 o
   0  12   1      246.16      256.92     11.83 o
   0 -13   2       58.17       45.15      8.64 o
   1 -13   2      107.10      116.48      8.28 o
   2 -13   2      136.62      155.19      8.28 o
   3 -13   2      274.10      276.06      9.16 o
   4 -13   2      496.64      484.46     13.86 o
   5 -13   2      649.21      645.71     15.60 o
   6 -13   2       44.34       49.35      4.83 o
   7 -13   2       23.02       17.25      3.85 o
   8 -13   2       14.41        7.84      5.36 o
  -2 -12   2       70.56       78.79      8.91 o
  -1 -12   2        1.65       -3.32      6.67 o
   0 -12   2       19.74       21.90      5.11 o
   1 -12   2      614.39      634.32     26.71 o
   2 -12   2      292.52      281.19     10.25 o
   3 -12   2      222.70      229.06      8.93 o
   4 -12   2      189.83      200.59      7.18 o
   5 -12   2       74.84       82.53      4.83 o
   6 -12   2       22.30       22.82      3.64 o
   7 -12   2       14.05        8.63      3.12 o
   8 -12   2       44.39       42.21     14.60 o
   9 -12   2      190.54      166.94      9.39 o
  10 -12   2      146.29      149.95      8.87 o
  -4 -11   2        6.33       11.80     10.20 o
  -3 -11   2       83.11       69.90      8.90 o
  -2 -11   2        3.13        3.54      5.05 o
  -1 -11   2      112.11      127.55      7.54 o
   0 -11   2      539.53      549.77     16.47 o
   1 -11   2     1446.02     1351.14     26.26 o
   2 -11   2      725.80      725.73     16.53 o
   3 -11   2        3.25        6.72      3.24 o
   4 -11   2      361.18      327.52     12.53 o
   5 -11   2        4.31        3.80      2.70 o
   6 -11   2        0.80        2.82      3.10 o
   7 -11   2      174.06      178.64      7.82 o
   8 -11   2       97.30      105.95      7.08 o
   9 -11   2      697.09      681.57     18.76 o
  10 -11   2      231.88      230.61      9.94 o
  11 -11   2       16.85        4.14      4.97 o
  -6 -10   2       16.58       15.75      7.07 o
  -5 -10   2       16.27       30.68      9.19 o
  -4 -10   2      398.42      389.29     15.99 o
  -3 -10   2      170.00      221.49     30.30 o
  -2 -10   2      855.37      861.71     22.17 o
  -1 -10   2      455.08      457.60     12.84 o
   0 -10   2       77.86       65.77      5.28 o
   1 -10   2       14.91        8.19      3.41 o
   2 -10   2      303.98      285.12      8.91 o
   3 -10   2       88.50       90.65      5.43 o
   4 -10   2        1.95        5.93      2.65 o
   5 -10   2       44.33       46.50      3.15 o
   6 -10   2        7.63        2.69      2.24 o
   7 -10   2      976.86      955.02     17.24 o
   8 -10   2      518.46      488.11     14.14 o
   9 -10   2      245.62      273.82     16.90 o
  10 -10   2       75.00       58.53     11.17 o
  11 -10   2        1.59        6.68      3.78 o
  12 -10   2       20.07       33.94      5.04 o
  -7  -9   2        8.27        7.08      6.08 o
  -6  -9   2       47.88       44.17      7.68 o
  -5  -9   2       24.56       32.86      6.77 o
  -4  -9   2     1066.03     1021.85     27.01 o
  -3  -9   2      137.42      153.34      9.27 o
  -2  -9   2      205.45      189.22      8.02 o
  -1  -9   2       61.36       60.02      4.83 o
   0  -9   2        8.09       19.46      3.41 o
   1  -9   2       23.82       19.55      3.25 o
   2  -9   2       64.62       63.20      4.18 o
   3  -9   2     2211.81     2211.44     35.90 o
   4  -9   2      956.00      889.32     14.42 o
   5  -9   2      750.65      718.07     10.94 o
   6  -9   2      402.53      408.86     12.35 o
   7  -9   2      320.61      332.84      8.31 o
   8  -9   2      348.24      311.43     17.84 o
   9  -9   2       14.16        7.06      3.18 o
  10  -9   2        6.79       -1.46      3.06 o
  11  -9   2        0.80       -0.62      3.43 o
  12  -9   2       19.14       26.81      4.89 o
  -8  -8   2      182.24      169.89     15.77 o
  -7  -8   2      166.27      173.07     11.35 o
  -6  -8   2      465.90      457.92     17.10 o
  -5  -8   2       97.18      108.80      7.10 o
  -4  -8   2      382.73      383.75      9.76 o
  -3  -8   2      143.77      146.84      7.63 o
  -2  -8   2       12.07       14.63      2.99 o
  -1  -8   2       19.61       22.26      2.50 o
   0  -8   2       15.15       11.65      2.25 o
   1  -8   2      732.82      764.71     11.88 o
   2  -8   2      563.57      548.66     13.19 o
   3  -8   2     1744.07     1731.90     31.75 o
   4  -8   2     1073.27     1053.81     15.74 o
   5  -8   2      511.84      519.71      8.73 o
   6  -8   2       17.49       22.91      1.79 o
   7  -8   2      117.13      106.67      4.50 o
   8  -8   2        8.34       14.98      2.25 o
   9  -8   2      552.74      524.82     19.68 o
  10  -8   2      113.85      108.10      6.18 o
  11  -8   2      152.24      145.06      7.94 o
  12  -8   2      253.73      242.48     10.59 o
  13  -8   2      446.15      439.65     15.43 o
  -9  -7   2      297.06      267.00     14.55 o
  -8  -7   2      355.47      361.64     13.94 o
  -7  -7   2      218.93      222.58      9.93 o
  -6  -7   2        2.58       -2.16      3.17 o
  -5  -7   2      237.09      217.90      7.58 o
  -4  -7   2       22.98       23.53      4.72 o
  -3  -7   2        4.10        7.10      2.39 o
  -2  -7   2     1776.95     1803.27     27.15 o
  -1  -7   2     2373.08     2416.49     39.63 o
   0  -7   2     1879.22     1814.08     21.48 o
   1  -7   2     1233.41     1181.48     13.70 o
   2  -7   2      935.71      968.83     11.29 o
   3  -7   2     1482.52     1515.42     19.07 o
   4  -7   2     1745.51     1743.80     22.17 o
   5  -7   2      126.18      157.39      3.92 o
   6  -7   2        3.33        3.95      2.34 o
   7  -7   2      135.33      121.68      5.75 o
   8  -7   2      121.44      112.21     11.40 o
   9  -7   2       44.32       41.55      4.41 o
  10  -7   2      962.98      929.72     22.00 o
  11  -7   2      584.79      576.88     16.53 o
  12  -7   2      506.34      453.96     15.18 o
  13  -7   2      369.91      391.74     24.42 o
 -10  -6   2      241.01      243.46     14.21 o
  -9  -6   2      611.00      627.11     21.42 o
  -8  -6   2      287.26      274.69     10.90 o
  -7  -6   2      346.53      356.08     10.24 o
  -6  -6   2        4.67        1.43      2.99 o
  -5  -6   2      137.26      138.27      5.79 o
  -4  -6   2      291.19      313.68      7.40 o
  -3  -6   2      742.03      703.74     11.55 o
  -2  -6   2     2458.99     2345.68     24.93 o
  -1  -6   2      755.13      679.29      9.52 o
   0  -6   2     1018.92      974.16     11.55 o
   1  -6   2      336.87      345.34      5.53 o
   2  -6   2      344.50      344.01      5.72 o
   3  -6   2      906.37      969.76     13.51 o
   4  -6   2        1.61        2.79      1.26 o
   5  -6   2       72.10       73.32      2.19 o
   6  -6   2       44.66       41.64      2.33 o
   7  -6   2       10.34        9.14      1.50 o
   8  -6   2     1962.87     2002.89     26.93 o
   9  -6   2     1325.00     1421.22     39.69 o
  10  -6   2     1005.43      951.91     22.74 o
  11  -6   2      305.83      295.09     11.39 o
  12  -6   2      104.05       99.37      7.74 o
  13  -6   2       55.53       45.57      5.95 o
 -10  -5   2      121.63      131.84     17.07 o
  -9  -5   2       10.37        6.39      4.45 o
  -8  -5   2       45.31       45.67      4.52 o
  -7  -5   2      297.03      305.86      8.84 o
  -6  -5   2       19.87       26.48      3.43 o
  -5  -5   2      378.89      383.55      8.97 o
  -4  -5   2     2751.95     2755.47     34.83 o
  -3  -5   2     3474.09     3388.39     41.52 o
  -2  -5   2     3257.09     3169.09     35.23 o
  -1  -5   2     3442.52     3591.69     33.97 o
   0  -5   2      161.62      137.75      3.01 o
   1  -5   2      654.29      621.59      8.17 o
   2  -5   2       65.21       70.50      1.83 o
   3  -5   2      608.64      592.73      9.55 o
   4  -5   2      893.96      850.65     21.41 o
   5  -5   2       90.22       74.62      3.71 o
   6  -5   2     1108.27     1132.14     30.73 o
   7  -5   2      721.89      723.44     12.27 o
   8  -5   2      188.94      164.39      7.89 o
   9  -5   2      122.19      138.40      5.19 o
  10  -5   2      269.27      284.59     10.73 o
  11  -5   2      129.33      105.09      7.42 o
  12  -5   2        6.30        9.70      4.31 o
  13  -5   2      262.57      260.71     11.35 o
 -11  -4   2      505.06      505.15     15.83 o
 -10  -4   2       22.96       18.89      4.93 o
  -9  -4   2      101.12      104.82      6.91 o
  -8  -4   2      253.84      254.24      8.12 o
  -7  -4   2      702.37      720.40     12.85 o
  -6  -4   2     1196.98     1180.88     17.71 o
  -5  -4   2     1528.58     1487.94     20.64 o
  -4  -4   2     1191.73     1173.95     16.53 o
  -3  -4   2     1696.41     1708.64     20.32 o
  -2  -4   2      109.46      137.78      3.40 o
  -1  -4   2      153.95      172.74      3.45 o
   0  -4   2      296.57      273.01      3.48 o
   1  -4   2       69.50       95.75      1.94 o
   2  -4   2      282.46      340.10      5.85 o
   5  -4   2     2492.79     2442.12     45.84 o
   6  -4   2     1039.60     1049.92     16.64 o
   7  -4   2        8.54       16.02      1.86 o
   8  -4   2        2.61        3.53      1.82 o
   9  -4   2      118.99      124.06      6.86 o
  10  -4   2        4.70        8.27      3.51 o
  11  -4   2      153.62      164.93      8.06 o
  12  -4   2     1095.41     1034.30     36.82 o
  13  -4   2      202.57      180.73      9.86 o
 -12  -3   2       18.23       11.10      8.84 o
 -11  -3   2        8.15       13.70      4.88 o
 -10  -3   2      113.37      126.86      7.72 o
  -9  -3   2      510.45      513.41     14.08 o
  -8  -3   2     1878.21     1839.53     26.05 o
  -7  -3   2     2151.63     2148.96     28.85 o
  -6  -3   2     1676.28     1684.43     21.06 o
  -5  -3   2      134.47      104.39      3.94 o
  -4  -3   2      504.63      500.29      7.24 o
  -3  -3   2       54.06       61.89      2.63 o
  -2  -3   2      236.82      236.22      3.90 o
  -1  -3   2      166.88      153.13      2.75 o
   0  -3   2     1190.27     1108.17     11.49 o
   1  -3   2       48.48       34.43      0.92 o
   4  -3   2     4222.84     4231.60     67.68 o
   5  -3   2      257.21      248.29      5.10 o
   6  -3   2        0.52        1.08      1.18 o
   7  -3   2      349.55      399.58      8.37 o
   8  -3   2      171.19      189.38     11.53 o
   9  -3   2        2.97        2.07      2.98 o
  10  -3   2      775.10      741.51     17.49 o
  11  -3   2     1139.85     1078.24     43.80 o
  12  -3   2      465.02      447.84     14.51 o
  13  -3   2       89.63       84.62      8.80 o
 -12  -2   2      410.29      449.24     19.71 o
 -11  -2   2      141.75      147.08     13.48 o
 -10  -2   2      476.59      437.58     11.60 o
  -9  -2   2      881.95      909.50     17.54 o
  -8  -2   2     1387.98     1408.21     20.66 o
  -7  -2   2      507.78      472.53      9.18 o
  -6  -2   2      229.50      237.23      6.60 o
  -5  -2   2        3.60       -0.29      1.71 o
  -4  -2   2       18.51       15.93      1.86 o
  -3  -2   2      702.41      802.05     11.44 o
  -2  -2   2       13.00        7.73      1.69 o
  -1  -2   2     1483.74     1443.78     13.93 o
   0  -2   2      787.81      882.95      7.70 o
   1  -2   2    11542.89    11775.36    123.58 o
   2  -2   2      356.46      320.40      4.80 o
   3  -2   2       52.85       80.77      1.89 o
   4  -2   2      149.57      178.29      3.24 o
   5  -2   2      392.39      438.27      7.56 o
   6  -2   2      475.62      492.55      6.81 o
   7  -2   2       84.46       62.30      3.34 o
   8  -2   2      575.55      589.89     10.71 o
   9  -2   2     1237.40     1211.95     19.62 o
  10  -2   2      866.07      819.66     19.27 o
  11  -2   2      447.37      460.79     16.21 o
  12  -2   2      300.27      312.23     12.60 o
  13  -2   2       14.24        7.24      5.57 o
 -13  -1   2      182.40      174.11     28.16 o
 -12  -1   2      339.06      330.25     16.53 o
 -11  -1   2      538.78      575.14     17.31 o
 -10  -1   2       50.87       58.53      4.73 o
  -9  -1   2      583.57      572.66     12.71 o
  -8  -1   2       19.37       12.33      2.70 o
  -7  -1   2        2.14        0.48      1.98 o
  -6  -1   2       89.69       91.33      4.01 o
  -5  -1   2       74.79      116.03      4.02 o
  -4  -1   2        3.53        4.73      1.38 o
  -3  -1   2     1349.92     1299.55     15.35 o
  -2  -1   2     3165.60     3108.46     28.67 o
  -1  -1   2    21891.48    22627.31    190.46 o
   0  -1   2     4885.18     4993.44     42.46 o
   1  -1   2      705.71      773.41      7.63 o
   2  -1   2      174.11      198.34      2.58 o
   3  -1   2      898.66      938.58      9.92 o
   4  -1   2       27.64       41.32      1.74 o
   5  -1   2      177.03      271.12      4.58 o
   6  -1   2     2219.03     2264.06     25.19 o
   7  -1   2      982.78      988.83     14.18 o
   8  -1   2      174.30      177.74      5.18 o
   9  -1   2       16.80       26.51      2.82 o
  10  -1   2      164.77      150.48      8.11 o
  11  -1   2      318.58      295.46     11.91 o
  12  -1   2       44.97       37.94      8.32 o
  13  -1   2       63.26       54.15      7.76 o
 -13   0   2      966.86      978.23     30.71 o
 -12   0   2      879.19      886.52     23.03 o
 -11   0   2      650.74      650.39     18.12 o
 -10   0   2        8.29       11.68      3.74 o
  -9   0   2        5.92        2.46      3.20 o
  -8   0   2      177.36      182.71      6.02 o
  -7   0   2        2.23        3.88      1.91 o
  -6   0   2     1356.11     1392.49     20.92 o
  -5   0   2     1434.26     1489.13     17.39 o
  -4   0   2      152.05      129.28      3.12 o
  -3   0   2     1118.81     1236.84     13.22 o
  -2   0   2       27.74       43.14      1.38 o
  -1   0   2       76.39       92.42      2.48 o
   0   0   2     1039.35     1071.72      9.40 o
   1   0   2      910.50      944.40      8.44 o
   2   0   2     1418.13     1378.23     12.64 o
   3   0   2      558.62      504.71      5.61 o
   4   0   2     1671.36     1711.87     17.96 o
   5   0   2     2197.27     2262.20     23.47 o
   6   0   2     2573.50     2520.09     28.67 o
   7   0   2     2252.50     2264.33     29.11 o
   8   0   2      358.78      345.38      7.83 o
   9   0   2       70.22       58.24      4.22 o
  10   0   2       44.20       39.50      5.74 o
  11   0   2      148.06      142.98     17.84 o
  12   0   2      208.48      193.81     18.98 o
 -13   1   2      144.54      140.44      9.76 o
 -12   1   2        1.65        7.04      5.92 o
 -11   1   2       35.79       37.72      7.03 o
 -10   1   2        0.77        1.37      2.97 o
  -9   1   2      117.93      120.47      6.07 o
  -8   1   2      174.80      183.59      5.71 o
  -7   1   2     2296.94     2382.23     39.13 o
  -6   1   2     2811.34     2847.27     40.82 o
  -5   1   2     2592.52     2659.59     33.66 o
  -4   1   2        7.06        4.57      1.10 o
  -3   1   2       18.35       32.24      1.42 o
  -2   1   2       23.05       22.77      1.03 o
  -1   1   2        0.13       -1.33      0.67 o
   0   1   2        9.71        7.73      0.83 o
   1   1   2     2195.66     2236.86     20.01 o
   2   1   2      894.26      835.07      8.10 o
   3   1   2     1472.47     1346.91     13.02 o
   4   1   2      850.51      768.22     11.39 o
   5   1   2      985.33      967.41     14.09 o
   6   1   2      883.51      876.09     13.49 o
   7   1   2      849.32      901.98     18.27 o
   8   1   2       18.20       21.53      3.45 o
   9   1   2      532.58      511.31     12.05 o
  10   1   2      650.98      647.36     18.32 o
  11   1   2      421.12      449.80     25.96 o
  12   1   2      116.33      111.96     11.58 o
 -13   2   2       28.69       42.14      8.10 o
 -12   2   2       18.34        7.55      6.35 o
 -11   2   2      123.82      136.60      9.96 o
 -10   2   2        3.42        7.34      2.99 o
  -9   2   2     1351.57     1365.44     26.70 o
  -8   2   2      162.47      170.00      4.99 o
  -7   2   2       30.56       31.75      2.28 o
  -6   2   2      219.27      209.24      4.29 o
  -5   2   2       50.40       36.68      1.93 o
  -4   2   2       44.67       41.90      1.94 o
  -3   2   2       16.16       26.47      1.31 o
  -2   2   2      667.21      663.15      6.83 o
  -1   2   2     1427.59     1388.13     13.09 o
   0   2   2     5643.96     5664.32     48.72 o
   1   2   2     3707.81     3719.34     32.77 o
   2   2   2     7819.69     8149.47     85.82 o
   3   2   2     1758.04     1678.45     19.96 o
   4   2   2       78.95       68.70      3.16 o
   5   2   2       88.70      101.27      6.67 o
   6   2   2      504.67      487.69      9.43 o
   7   2   2      128.81      129.33      5.98 o
   8   2   2      115.08      126.79      5.97 o
   9   2   2      289.76      310.67      9.71 o
  10   2   2      133.09      132.80     11.18 o
  11   2   2      195.95      233.09     14.92 o
 -13   3   2       91.98       79.67      9.31 o
 -12   3   2      251.84      255.07     13.90 o
 -11   3   2      837.78      853.01     25.31 o
 -10   3   2      558.65      615.33     19.60 o
  -9   3   2       92.45      103.16      6.73 o
  -8   3   2     1576.32     1586.77     19.95 o
  -7   3   2       37.02       47.39      2.38 o
  -6   3   2       44.32       55.86      2.25 o
  -5   3   2        0.08       -1.47      1.05 o
  -4   3   2      809.95      884.84     14.18 o
  -3   3   2      205.30      165.16      3.35 o
  -2   3   2      767.60      603.29      8.24 o
  -1   3   2     4601.49     4671.56     46.52 o
   0   3   2     9623.79     9915.19     90.19 o
   1   3   2     4111.22     4042.35     38.38 o
   2   3   2      118.97      101.56      3.31 o
   3   3   2        1.48        0.71      1.19 o
   4   3   2      223.76      213.59      5.19 o
   5   3   2       47.06       53.54      4.05 o
   6   3   2       47.13       39.49      3.34 o
   7   3   2      865.33      833.97     14.67 o
   8   3   2      281.01      291.72      9.30 o
   9   3   2      259.32      271.75     10.70 o
  10   3   2      312.07      296.07     16.51 o
  11   3   2       40.88       36.75     18.49 o
 -13   4   2      298.99      288.16     15.16 o
 -12   4   2      776.14      794.94     25.28 o
 -11   4   2      832.07      801.04     42.03 o
 -10   4   2      656.60      625.59     19.56 o
  -9   4   2      218.72      203.62      7.13 o
  -8   4   2      107.11      118.74      4.05 o
  -7   4   2      266.69      285.01      7.53 o
  -6   4   2      133.87      124.12      3.28 o
  -5   4   2      228.45      203.34      4.51 o
  -4   4   2      140.41      122.57      3.01 o
  -3   4   2     3861.00     3962.70     43.03 o
  -2   4   2     1455.64     1422.32     18.53 o
  -1   4   2     1935.37     1917.38     24.41 o
   0   4   2      651.62      583.04      9.26 o
   1   4   2      387.17      419.90      7.21 o
   2   4   2       27.19       19.12      2.29 o
   3   4   2      256.73      235.31      6.09 o
   4   4   2       70.43       64.98      3.78 o
   5   4   2     1252.56     1234.06     18.94 o
   6   4   2      712.74      706.51     13.25 o
   7   4   2      665.92      650.76     15.51 o
   8   4   2      743.26      750.65     18.81 o
   9   4   2      111.47      113.30      7.85 o
  10   4   2       95.86      106.64     11.94 o
 -13   5   2      299.26      317.81     15.51 o
 -12   5   2       79.34       68.13      7.99 o
 -11   5   2       57.32       59.58      9.61 o
 -10   5   2        6.77        6.65      4.47 o
  -9   5   2      209.54      218.14     10.48 o
  -8   5   2        9.09       10.93      2.63 o
  -7   5   2       28.03       27.11      1.87 o
  -6   5   2     2172.55     2138.68     26.74 o
  -5   5   2     3476.87     3552.50     42.48 o
  -4   5   2     4622.41     4652.04     49.35 o
  -3   5   2     2232.28     2197.74     27.44 o
  -2   5   2      505.16      442.54      7.83 o
  -1   5   2       96.84       89.45      4.10 o
   0   5   2        7.76        5.26      1.65 o
   1   5   2       50.93       43.76      2.97 o
   2   5   2      169.13      150.40      6.47 o
   3   5   2      194.23      183.44      5.89 o
   4   5   2       63.41       66.93      3.74 o
   5   5   2      150.08      157.57      6.74 o
   6   5   2      377.97      387.57     10.86 o
   7   5   2      239.13      239.74     10.26 o
   8   5   2      115.12       99.36      7.70 o
   9   5   2        4.31        2.68      4.68 o
 -13   6   2      266.85      266.98     14.27 o
 -12   6   2        3.65        1.12      6.69 o
 -11   6   2       42.02       27.22      5.90 o
 -10   6   2      124.59      121.84      8.73 o
  -9   6   2       22.23       26.45      5.00 o
  -8   6   2      536.57      481.49     15.66 o
  -7   6   2       13.52       16.69      2.69 o
  -6   6   2     2186.64     2217.29     31.67 o
  -5   6   2     1596.85     1599.87     18.90 o
  -4   6   2      464.62      472.33      7.44 o
  -3   6   2       59.18       53.14      2.77 o
  -2   6   2        2.73       -0.85      2.24 o
  -1   6   2      890.74      849.13     12.33 o
   0   6   2      471.14      423.46      9.40 o
   1   6   2     1381.63     1338.13     18.38 o
   2   6   2     1119.29     1053.39     15.26 o
   3   6   2      611.86      645.21     12.29 o
   4   6   2      124.41      127.93      6.21 o
   5   6   2       11.93       12.83      3.51 o
   6   6   2      190.90      175.33      7.84 o
   7   6   2        9.75        5.62      5.19 o
   8   6   2       67.15       51.76      6.91 o
 -13   7   2        0.52        1.90      5.44 o
 -12   7   2       48.36       46.85      8.84 o
 -11   7   2      632.81      645.90     20.91 o
 -10   7   2      822.55      760.78     22.60 o
  -9   7   2     1137.35     1106.62     46.53 o
  -8   7   2     1175.19     1190.17     32.29 o
  -7   7   2       93.38       81.94      6.93 o
  -6   7   2      118.81      112.01      5.45 o
  -5   7   2      533.09      527.73     13.67 o
  -4   7   2      222.27      231.45      5.37 o
  -3   7   2      420.72      396.61      8.71 o
  -2   7   2      116.33      115.96      4.81 o
  -1   7   2       74.11       82.88      3.71 o
   0   7   2       57.45       51.59      3.27 o
   1   7   2      100.32      105.58      5.61 o
   2   7   2      584.96      572.15     11.57 o
   3   7   2      500.20      449.40     14.33 o
   4   7   2        3.17        0.85      3.21 o
   5   7   2      176.02      166.09      7.78 o
   6   7   2        7.12        3.55      3.97 o
   7   7   2       13.63        3.89      5.18 o
 -12   8   2       10.29        4.38      8.63 o
 -11   8   2      702.64      671.07     33.78 o
 -10   8   2      729.23      712.19     21.94 o
  -9   8   2      156.20      152.42     10.56 o
  -8   8   2       45.88       41.59      6.29 o
  -7   8   2       61.70       53.04      6.47 o
  -6   8   2       39.09       42.18      3.93 o
  -5   8   2      441.15      446.72      9.78 o
  -4   8   2      261.59      248.63      6.95 o
  -3   8   2      605.13      576.48     15.12 o
  -2   8   2     2109.65     2096.64     36.39 o
  -1   8   2      261.72      253.05     10.66 o
   0   8   2       99.26       98.94      4.50 o
   1   8   2      131.16      137.04      5.29 o
   2   8   2       41.34       54.90      4.51 o
   3   8   2       18.44       23.80      3.90 o
   4   8   2        8.97        9.07      3.68 o
   5   8   2      243.84      255.43     12.03 o
   6   8   2      326.51      371.76     16.21 o
 -12   9   2      262.20      239.67     13.53 o
 -11   9   2      125.53      131.86     25.17 o
 -10   9   2       10.11       28.13      6.32 o
  -9   9   2       33.68       30.30      6.39 o
  -8   9   2      139.95      108.47     14.09 o
  -7   9   2      290.36      276.02     12.96 o
  -6   9   2      753.67      745.31     16.57 o
  -5   9   2      421.68      437.96     11.76 o
  -4   9   2     1085.54     1095.38     22.01 o
  -3   9   2      509.77      513.81     13.37 o
  -2   9   2       55.11       53.20      5.13 o
  -1   9   2       17.67       24.82      7.37 o
   0   9   2        6.29        5.10      3.17 o
   1   9   2      222.59      214.24      8.39 o
   2   9   2       21.86       28.00      4.67 o
   3   9   2      104.78      103.69      6.82 o
   4   9   2       56.72       72.34      8.99 o
   5   9   2      146.81      158.68      9.72 o
 -11  10   2      193.03      176.44     11.89 o
 -10  10   2       87.49       91.56     16.23 o
  -9  10   2        0.85        2.58      5.13 o
  -8  10   2       55.07       56.77      7.64 o
  -7  10   2      265.47      256.82     13.37 o
  -6  10   2      530.14      513.15     13.59 o
  -5  10   2      439.61      475.72     13.06 o
  -4  10   2        3.31        6.73      3.63 o
  -3  10   2      497.06      507.26     13.94 o
  -2  10   2        9.87        6.55      3.81 o
  -1  10   2      203.30      190.68      8.94 o
   0  10   2      420.29      426.96     23.75 o
   1  10   2      253.30      258.51      9.55 o
   2  10   2      136.16      134.05      7.65 o
   3  10   2      104.67      114.46      8.95 o
  -9  11   2      345.68      326.56     16.03 o
  -8  11   2      569.86      582.25     23.87 o
  -7  11   2      220.72      223.39     14.64 o
  -6  11   2       14.07       12.76      4.14 o
  -5  11   2      309.47      308.98     13.16 o
  -4  11   2       60.82       53.37      6.10 o
  -3  11   2        6.63        6.93      4.29 o
  -2  11   2      106.34      127.01     11.05 o
  -1  11   2       42.97       52.19     12.67 o
   0  11   2       17.84       12.43      6.55 o
   1  11   2       66.75       74.60      9.70 o
  -7  12   2      127.27      134.76     10.48 o
  -6  12   2        7.42        2.67      4.12 o
  -5  12   2       73.01       71.96      6.57 o
  -4  12   2      304.07      337.63     12.30 o
  -3  12   2      367.90      391.39     15.94 o
  -2  12   2        7.63       14.58     11.81 o
   0 -13   3      284.13      274.43     14.84 o
   1 -13   3      269.35      274.41     10.80 o
   2 -13   3      560.12      559.81     17.42 o
   3 -13   3       61.20       77.02      6.14 o
   4 -13   3       68.86       81.68      5.92 o
   5 -13   3      314.54      313.66      8.75 o
   6 -13   3       15.37       18.80      3.65 o
   7 -13   3        1.42       -2.47      2.91 o
   8 -13   3      377.39      368.00     13.78 o
  -3 -12   3       25.08       13.37      6.40 o
  -2 -12   3       67.70       75.64      8.46 o
  -1 -12   3       22.83       26.20      6.39 o
   0 -12   3      556.78      562.54     15.47 o
   1 -12   3      176.06      174.64      9.46 o
   2 -12   3       72.02       83.41      6.01 o
   3 -12   3      569.27      580.04     14.24 o
   4 -12   3        4.08        3.47      4.18 o
   5 -12   3        4.28        4.04      3.12 o
   6 -12   3      451.16      450.11     10.96 o
   7 -12   3      881.36      910.45     24.24 o
   8 -12   3      539.77      565.34     16.60 o
   9 -12   3      327.08      333.85     11.89 o
  10 -12   3      140.50      136.28     17.90 o
  -4 -11   3      199.66      200.33     14.60 o
  -3 -11   3      476.44      509.41     18.33 o
  -2 -11   3      620.74      612.80     19.63 o
  -1 -11   3      480.59      505.47     15.72 o
   0 -11   3      193.49      213.52      8.76 o
   1 -11   3      445.66      448.43     12.30 o
   2 -11   3      193.48      199.23      7.84 o
   3 -11   3      145.58      146.47      6.78 o
   4 -11   3        1.18        2.12      2.78 o
   5 -11   3       95.60       99.86      5.02 o
   6 -11   3       78.02       84.18      3.88 o
   7 -11   3      559.07      570.73     11.61 o
   8 -11   3      534.43      543.10     15.16 o
   9 -11   3      267.32      259.79     13.80 o
  10 -11   3       11.72        2.86      4.97 o
  11 -11   3        2.99        4.12      3.38 o
  -6 -10   3        3.36        1.14      6.08 o
  -5 -10   3      428.53      419.39     19.23 o
  -4 -10   3      712.02      715.03     22.19 o
  -3 -10   3      197.17      189.84     10.67 o
  -2 -10   3       58.00       62.63      9.14 o
  -1 -10   3       42.87       42.95      4.77 o
   0 -10   3        2.17        5.38      3.12 o
   1 -10   3        4.51        2.38      2.97 o
   2 -10   3      308.99      302.10      9.17 o
   3 -10   3     1158.94     1155.11     21.04 o
   4 -10   3      984.67      975.89     18.03 o
   5 -10   3      832.63      841.32     15.58 o
   6 -10   3      840.91      826.03     13.11 o
   7 -10   3      668.40      650.54     11.48 o
   8 -10   3       91.83      101.15      5.66 o
   9 -10   3       95.77       90.53      5.28 o
  10 -10   3        0.18        0.79      2.97 o
  11 -10   3        4.95        7.75      3.47 o
  12 -10   3      105.31      105.99      8.06 o
  -7  -9   3       95.33       99.55      9.98 o
  -6  -9   3      311.95      316.15     14.61 o
  -5  -9   3      444.37      440.88     16.66 o
  -4  -9   3      729.16      704.79     21.02 o
  -3  -9   3      171.60      185.50      9.77 o
  -2  -9   3       94.98       89.19      6.90 o
  -1  -9   3        1.72       -3.81      2.58 o
   0  -9   3       15.85       11.95      3.00 o
   1  -9   3      175.49      157.02      6.28 o
   2  -9   3      905.75      880.10     14.81 o
   3  -9   3     3201.86     3226.99     39.25 o
   4  -9   3     1268.62     1247.12     16.67 o
   5  -9   3      333.77      333.52     10.67 o
   6  -9   3        4.84        7.55      1.43 o
   7  -9   3       11.71       14.42      4.34 o
   8  -9   3       20.87       17.35      2.88 o
   9  -9   3       91.28       68.90      6.03 o
  10  -9   3      283.76      266.41     10.81 o
  11  -9   3      354.65      314.00     10.36 o
  12  -9   3      113.28      121.81      7.21 o
  -8  -8   3      185.62      198.43     12.65 o
  -7  -8   3      478.65      490.99     18.54 o
  -6  -8   3       20.41       22.89      6.05 o
  -5  -8   3       79.73       81.69      6.42 o
  -4  -8   3      437.15      426.23     12.37 o
  -3  -8   3       12.53       15.11      3.61 o
  -2  -8   3      208.52      200.76     16.62 o
  -1  -8   3      988.90      977.75     15.02 o
   0  -8   3     1452.90     1513.12     18.81 o
   1  -8   3     2178.26     2209.52     24.45 o
   2  -8   3     1574.09     1582.61     19.02 o
   3  -8   3     1808.02     1844.81     23.08 o
   4  -8   3      668.51      674.83      9.52 o
   5  -8   3       64.82       59.64      2.07 o
   6  -8   3        5.02        5.46      1.25 o
   7  -8   3       19.24       16.83      2.16 o
   8  -8   3      248.18      273.63     18.90 o
   9  -8   3      252.56      244.73     13.39 o
  10  -8   3       96.82       90.78      5.33 o
  11  -8   3      214.64      202.80      8.45 o
  12  -8   3       72.29       83.47      6.41 o
  -9  -7   3      508.42      509.45     32.96 o
  -8  -7   3      149.66      170.25      9.33 o
  -7  -7   3      439.19      441.12     13.70 o
  -6  -7   3      975.24      902.61     20.34 o
  -5  -7   3        2.43       -1.29      2.67 o
  -4  -7   3      411.28      393.17      9.06 o
  -3  -7   3     1026.71      997.33     16.34 o
  -2  -7   3     3353.87     3384.29     51.47 o
  -1  -7   3     1077.92     1042.03     16.20 o
   0  -7   3      915.81      892.84     10.93 o
   1  -7   3      992.84      983.67     13.52 o
   2  -7   3       71.52       62.29      2.50 o
   3  -7   3       56.40       67.43      2.33 o
   4  -7   3       31.28       34.00      1.89 o
   5  -7   3      107.57      116.52      2.89 o
   8  -7   3      294.86      314.60      8.76 o
   9  -7   3     1188.20     1213.98     34.58 o
  10  -7   3      329.88      307.79     19.54 o
  11  -7   3      224.71      244.60      9.66 o
  12  -7   3       28.14       17.37      4.35 o
  13  -7   3      116.53      100.55      7.15 o
 -10  -6   3       47.23       76.59      9.20 o
  -9  -6   3        2.55        4.11      5.61 o
  -8  -6   3      167.75      166.41      8.77 o
  -7  -6   3       83.23       94.14      5.52 o
  -6  -6   3       33.65       38.20      3.80 o
  -5  -6   3       68.09       72.93      4.33 o
  -4  -6   3     2361.92     2316.30     27.85 o
  -3  -6   3     1920.93     1854.94     22.49 o
  -2  -6   3     1997.04     1993.67     33.64 o
  -1  -6   3     2054.31     2027.05     23.68 o
   0  -6   3      280.31      249.44      5.21 o
   1  -6   3        1.35        0.32      0.98 o
   2  -6   3        3.62        2.69      1.09 o
   3  -6   3      401.28      375.15      6.85 o
   4  -6   3      504.45      482.74      9.58 o
   7  -6   3      563.66      541.37     11.51 o
   8  -6   3      225.06      247.15      6.06 o
   9  -6   3      197.33      218.87     10.72 o
  10  -6   3      473.06      441.02     13.19 o
  11  -6   3      121.57      106.19      6.90 o
  12  -6   3       68.81       46.88      5.52 o
  13  -6   3       27.08       25.35      5.40 o
 -11  -5   3        1.83        1.23      5.77 o
 -10  -5   3       97.27      103.43      9.51 o
  -9  -5   3      231.91      233.21     10.07 o
  -8  -5   3      118.79      108.76      6.20 o
  -7  -5   3      424.49      425.30     12.20 o
  -6  -5   3     1443.31     1414.23     22.75 o
  -5  -5   3     2440.44     2435.51     41.81 o
  -4  -5   3     1511.92     1510.69     19.09 o
  -3  -5   3     1626.00     1595.20     19.44 o
  -2  -5   3      367.68      361.12      6.94 o
  -1  -5   3       67.46       56.22      3.70 o
   0  -5   3       77.29       76.92      3.98 o
   1  -5   3       25.85       15.48      1.23 o
   2  -5   3        7.02        3.73      0.71 o
   3  -5   3      792.27      755.63     12.14 o
   4  -5   3      912.20      868.39     35.68 o
   6  -5   3      104.93       92.79      4.54 o
   7  -5   3       52.54       51.75      3.77 o
   8  -5   3       32.63       30.51      2.30 o
   9  -5   3      157.04      147.50      7.90 o
  10  -5   3      905.30      858.26     20.09 o
  11  -5   3      651.52      634.38     15.92 o
  12  -5   3       51.15       47.41      5.70 o
  13  -5   3        3.70       -5.97      4.74 o
 -11  -4   3      685.39      699.12     23.15 o
 -10  -4   3      109.51      110.21     10.82 o
  -9  -4   3       95.70      103.73      6.94 o
  -8  -4   3     1635.15     1656.56     26.70 o
  -7  -4   3     1792.06     1767.33     24.93 o
  -6  -4   3      958.40      925.71     14.69 o
  -5  -4   3      143.19      129.24      4.29 o
  -4  -4   3      171.00      169.69      5.57 o
  -3  -4   3       65.97       55.00      2.32 o
  -2  -4   3     1488.41     1581.30     20.54 o
  -1  -4   3     1528.02     1481.25     17.60 o
   0  -4   3      602.87      563.36     17.46 o
   1  -4   3      800.26      754.05      7.60 o
   2  -4   3      598.38      531.10      8.70 o
   3  -4   3     2112.14     1994.60     49.69 o
   5  -4   3      534.07      511.40      8.42 o
   6  -4   3      273.66      313.65      6.22 o
   7  -4   3       58.47       55.44      3.02 o
   8  -4   3      267.00      276.41      6.44 o
   9  -4   3      550.13      549.23     16.67 o
  10  -4   3      239.03      258.68      9.40 o
  11  -4   3       71.84       98.91      6.75 o
  12  -4   3      247.84      248.19     10.69 o
  13  -4   3      108.91      105.08      8.18 o
 -12  -3   3        0.57        4.03      6.60 o
 -11  -3   3      150.10      142.05      8.48 o
 -10  -3   3      990.83      978.09     21.94 o
  -9  -3   3     1666.52     1643.63     26.75 o
  -8  -3   3     1258.10     1275.75     19.55 o
  -7  -3   3      456.66      450.05      9.16 o
  -6  -3   3      558.11      561.06     10.14 o
  -5  -3   3      408.32      410.92     12.08 o
  -4  -3   3        8.79       10.86      1.93 o
  -3  -3   3      809.12      833.63     18.87 o
  -2  -3   3      706.75      711.89      9.57 o
  -1  -3   3     3507.79     3521.62     34.68 o
   0  -3   3      578.47      681.54      7.61 o
   1  -3   3      853.45     1009.11     11.38 o
   2  -3   3     1020.14     1020.06     16.47 o
   3  -3   3       11.87        6.79      0.86 o
   4  -3   3      750.52      779.93     11.22 o
   5  -3   3      150.63      157.26      3.74 o
   6  -3   3     1389.87     1507.93     19.72 o
   7  -3   3     1383.98     1440.84     18.17 o
   8  -3   3      328.53      343.86      6.95 o
   9  -3   3      371.56      361.45     14.09 o
  10  -3   3     1272.23     1210.13     21.22 o
  11  -3   3      679.16      645.92     17.19 o
  12  -3   3      424.42      405.02     14.05 o
  13  -3   3        0.96        6.19      5.12 o
 -12  -2   3      217.92      240.72     14.51 o
 -11  -2   3      145.80      160.58      8.61 o
 -10  -2   3        3.58        6.99      3.90 o
  -9  -2   3      458.68      450.52      9.96 o
  -8  -2   3      454.13      442.82     10.55 o
  -7  -2   3       22.46       36.60      3.53 o
  -6  -2   3      279.04      308.55      7.71 o
  -5  -2   3     1141.18     1219.72     19.14 o
  -4  -2   3       69.10       44.27      2.54 o
  -3  -2   3      862.73      765.53     11.19 o
  -2  -2   3     2298.95     2232.60     21.36 o
  -1  -2   3    10837.69    11376.58     95.93 o
   0  -2   3    18942.59    19257.80    161.52 o
   1  -2   3     1513.75     1673.82     15.95 o
   2  -2   3      830.39      875.49      9.41 o
   3  -2   3      158.75      165.98      2.88 o
   4  -2   3      820.12      894.14      9.64 o
   5  -2   3      575.83      540.60      6.60 o
   6  -2   3     1416.30     1372.71     14.98 o
   7  -2   3     1507.71     1459.37     18.99 o
   8  -2   3      253.66      244.34      6.32 o
   9  -2   3      250.98      273.99      9.60 o
  10  -2   3      126.24      148.82      7.97 o
  11  -2   3      298.94      299.64     11.72 o
  12  -2   3        1.65        2.04      4.72 o
  13  -2   3        4.35        7.60      5.65 o
 -13  -1   3      330.70      348.37     17.87 o
 -12  -1   3      321.70      356.69     16.81 o
 -11  -1   3      504.72      510.78     14.62 o
 -10  -1   3      140.36      152.51      8.53 o
  -9  -1   3      853.81      881.74     16.69 o
  -8  -1   3        0.23        2.01      2.30 o
  -7  -1   3      624.56      645.13     12.45 o
  -6  -1   3     2952.91     2976.22     41.31 o
  -5  -1   3     1173.18     1225.86     18.89 o
  -4  -1   3     1010.30      989.13     13.94 o
  -3  -1   3      166.03      128.30      3.23 o
  -2  -1   3     1394.28     1363.21     14.55 o
  -1  -1   3       32.38       45.90      1.51 o
   0  -1   3      188.75      206.05      3.26 o
   1  -1   3      221.65      198.03      3.00 o
   2  -1   3     1647.52     1611.21     15.44 o
   3  -1   3       95.94      115.07      3.13 o
   4  -1   3      890.86      886.58     10.85 o
   5  -1   3     3223.15     3276.09     32.78 o
   6  -1   3     2556.34     2573.85     27.90 o
   7  -1   3     1717.04     1704.03     20.57 o
   8  -1   3      216.30      223.74      7.89 o
   9  -1   3       16.26       18.03      4.22 o
  10  -1   3       23.79       16.36      4.78 o
  11  -1   3       34.28       23.64      7.05 o
  12  -1   3       32.69       32.87      6.57 o
 -13   0   3      127.64      149.74     12.49 o
 -12   0   3       79.71       65.77     12.99 o
 -11   0   3      502.72      478.10     19.32 o
 -10   0   3       98.01       91.08      6.27 o
  -9   0   3      232.55      240.85      9.04 o
  -8   0   3      846.63      902.59     16.03 o
  -7   0   3     3117.73     3144.91     43.69 o
  -6   0   3     2971.42     3012.84     41.41 o
  -5   0   3     1301.71     1203.46     18.37 o
  -4   0   3      973.28      981.91     15.14 o
  -3   0   3      165.03      228.28      4.33 o
  -2   0   3      546.60      604.15      7.50 o
  -1   0   3     1622.07     1589.65     16.96 o
   0   0   3      176.38      153.82      2.92 o
   1   0   3      235.52      212.34      3.19 o
   2   0   3     2886.73     2826.75     23.80 o
   3   0   3      528.75      469.66      5.83 o
   4   0   3     3196.94     3132.08     31.59 o
   5   0   3     3731.19     3739.88     37.64 o
   6   0   3     2312.71     2339.06     25.13 o
   7   0   3      442.01      426.68      7.72 o
   8   0   3       20.64       16.48      2.95 o
   9   0   3      399.23      395.43     10.07 o
  10   0   3       56.44       69.38      6.83 o
  11   0   3       86.04       98.63      8.36 o
  12   0   3      127.66      110.30      9.43 o
 -13   1   3       75.75       47.93     12.58 o
 -12   1   3       43.72       37.85      8.41 o
 -11   1   3      138.14      151.74     11.02 o
 -10   1   3      245.96      259.65      9.61 o
  -9   1   3     2328.30     2335.15     40.34 o
  -8   1   3      692.91      691.03     17.13 o
  -7   1   3     1563.66     1500.36     22.81 o
  -6   1   3     1684.14     1764.90     25.71 o
  -5   1   3      302.12      271.91      6.29 o
  -4   1   3       75.43       87.99      2.85 o
  -3   1   3      297.51      350.04      6.01 o
  -2   1   3      305.55      325.47      4.33 o
  -1   1   3      231.16      235.93      3.67 o
   0   1   3     3217.55     3206.56     32.06 o
   1   1   3      497.65      455.35      5.29 o
   2   1   3     2767.05     2700.76     25.78 o
   3   1   3     2309.11     2309.25     26.36 o
   4   1   3      208.90      184.28      4.47 o
   5   1   3      807.51      782.00     11.33 o
   6   1   3       52.32       50.80      2.91 o
   7   1   3     1188.14     1155.46     16.04 o
   8   1   3      221.46      216.58     15.59 o
   9   1   3      366.44      365.39     10.19 o
  10   1   3       86.96      100.64      8.38 o
  11   1   3       78.15       73.32      9.97 o
 -13   2   3       36.24       33.22      8.16 o
 -12   2   3      474.48      500.83     20.07 o
 -11   2   3      805.89      849.68     26.02 o
 -10   2   3      410.79      409.77     29.85 o
  -9   2   3      690.77      692.62     15.90 o
  -8   2   3       18.98       22.33      3.19 o
  -7   2   3      617.41      632.47     11.62 o
  -6   2   3       42.55       51.26      3.70 o
  -5   2   3       89.55      100.16      3.74 o
  -4   2   3     1423.45     1557.03     24.80 o
  -3   2   3     1677.40     1673.89     27.45 o
  -2   2   3     3148.61     3078.52     29.72 o
  -1   2   3     3790.93     3693.58     37.54 o
   0   2   3     5906.09     5994.01     59.49 o
   1   2   3     7501.86     7938.66     91.53 o
   2   2   3     1150.64     1152.92     14.74 o
   3   2   3      480.15      500.07      7.52 o
   4   2   3      392.06      409.41      6.86 o
   5   2   3      468.23      471.97      8.95 o
   6   2   3        3.66        1.34      2.06 o
   7   2   3       24.88       25.25      3.18 o
   8   2   3      151.24      153.30      6.83 o
   9   2   3        9.66       11.78      3.65 o
  10   2   3      360.83      372.80     18.07 o
  11   2   3       25.89       28.18      8.59 o
 -13   3   3      318.78      293.08     32.51 o
 -12   3   3     1558.82     1570.10     40.69 o
 -11   3   3     1484.70     1511.51     38.31 o
 -10   3   3      369.82      376.88     15.10 o
  -9   3   3      495.14      523.31     13.40 o
  -8   3   3       33.44       31.89      2.90 o
  -7   3   3      319.23      326.17     10.72 o
  -6   3   3      104.44       97.51      4.22 o
  -5   3   3     1285.13     1331.57     17.01 o
  -4   3   3      714.61      705.77     10.65 o
  -3   3   3      210.21      141.97      3.67 o
  -2   3   3      354.92      310.12      6.07 o
  -1   3   3      882.23      882.43     12.87 o
   0   3   3      740.07      718.42     11.45 o
   1   3   3      441.12      446.99      7.56 o
   2   3   3        1.16        1.36      1.31 o
   3   3   3       73.37       75.46      3.06 o
   4   3   3      407.86      405.37      7.23 o
   5   3   3      652.34      662.62     12.00 o
   6   3   3     1383.13     1323.13     20.06 o
   7   3   3      390.99      397.41     10.70 o
   8   3   3      395.20      396.39     12.59 o
   9   3   3       21.29       25.48      6.64 o
  10   3   3       26.62       27.24      8.29 o
 -13   4   3      268.51      261.06     17.17 o
 -12   4   3      171.46      199.58     17.48 o
 -11   4   3        1.35       -1.84      5.41 o
 -10   4   3        1.77       -1.83      4.30 o
  -9   4   3       19.23       18.37      3.29 o
  -8   4   3      753.51      753.32     16.16 o
  -7   4   3     1668.19     1670.71     44.51 o
  -6   4   3     2111.64     2183.34     43.13 o
  -5   4   3     2927.43     3069.04     37.49 o
  -4   4   3     2449.62     2484.23     41.07 o
  -3   4   3     1371.84     1326.21     16.14 o
  -2   4   3      130.81      108.30      3.73 o
  -1   4   3     1146.34     1232.06     17.27 o
   0   4   3       12.07        8.10      1.91 o
   1   4   3      152.36      141.35      4.69 o
   2   4   3      283.74      283.65      6.32 o
   3   4   3       93.03       87.25      4.17 o
   4   4   3       81.51       70.33      3.72 o
   5   4   3      586.49      555.50     11.30 o
   6   4   3      186.17      190.08      6.69 o
   7   4   3      374.25      367.79     12.32 o
   8   4   3       20.49       21.67      5.07 o
   9   4   3       57.69       57.91      6.64 o
  10   4   3      163.61      165.38     60.22 o
 -13   5   3      116.03      100.07     13.52 o
 -12   5   3        4.21       -7.73      5.00 o
 -11   5   3      151.36      148.60     10.35 o
 -10   5   3       26.44       27.25      5.66 o
  -9   5   3      228.78      248.72     11.76 o
  -8   5   3       45.72       42.67      3.94 o
  -7   5   3      794.99      800.64     16.69 o
  -6   5   3     1576.07     1654.60     28.97 o
  -5   5   3      958.34     1012.23     14.79 o
  -4   5   3     1019.04     1027.26     13.38 o
  -3   5   3       38.68       39.88      2.81 o
  -2   5   3      499.07      549.48      9.71 o
  -1   5   3      394.09      359.31      7.56 o
   0   5   3      230.98      215.15      5.85 o
   1   5   3      573.91      569.14      9.74 o
   2   5   3     1178.21     1123.18     15.96 o
   3   5   3     1197.81     1195.26     17.04 o
   4   5   3       44.76       52.99      4.04 o
   5   5   3       25.18       30.24      3.91 o
   6   5   3        7.84        5.98      3.28 o
   7   5   3       18.84       14.43     10.07 o
   8   5   3      107.86      111.95      8.17 o
   9   5   3       72.30       78.67     10.14 o
 -13   6   3       91.98       79.29      9.27 o
 -12   6   3        1.30       -5.48      4.66 o
 -11   6   3      129.48      130.20      9.69 o
 -10   6   3      856.61      862.72     25.25 o
  -9   6   3      922.38      870.05     34.08 o
  -8   6   3      437.69      438.11     18.38 o
  -7   6   3        3.70        4.11      2.64 o
  -6   6   3     2910.60     2841.64     46.57 o
  -5   6   3        3.55        3.18      1.55 o
  -4   6   3       43.81       44.99      2.75 o
  -3   6   3     1193.08     1163.60     18.73 o
  -2   6   3     1166.05     1160.82     18.93 o
  -1   6   3       10.96       13.71      2.46 o
   0   6   3        5.28        3.86      2.15 o
   1   6   3     1604.39     1585.19     21.07 o
   2   6   3     1196.71     1209.16     17.51 o
   3   6   3      517.71      473.17     10.59 o
   4   6   3       98.80      115.27      5.73 o
   5   6   3      253.09      252.45      8.30 o
   6   6   3       65.47       64.20      5.29 o
   7   6   3       37.08       27.88      5.80 o
   8   6   3       42.32       43.31      6.88 o
 -12   7   3      320.44      362.61     16.46 o
 -11   7   3      431.54      440.67     17.54 o
 -10   7   3      536.41      529.65     18.88 o
  -9   7   3      404.52      417.31     16.24 o
  -8   7   3      614.76      604.29     19.75 o
  -7   7   3      306.52      273.92     12.62 o
  -6   7   3       71.82       64.25      4.87 o
  -5   7   3      353.85      354.45      8.49 o
  -4   7   3      834.96      807.51     15.53 o
  -3   7   3      121.40      134.25      5.52 o
  -2   7   3        5.49        6.18      3.41 o
  -1   7   3     1722.71     1679.35     34.91 o
   0   7   3      322.49      293.95      7.78 o
   1   7   3      651.60      640.12     17.90 o
   2   7   3       11.15        6.02      3.03 o
   3   7   3      260.20      206.10      9.69 o
   4   7   3      161.74      154.39      6.80 o
   5   7   3      587.19      562.55     13.08 o
   6   7   3      200.94      209.36     17.06 o
   7   7   3      649.17      694.48     20.04 o
 -12   8   3        5.25        8.21      6.01 o
 -11   8   3      432.18      447.46     18.34 o
 -10   8   3      188.54      179.75     13.59 o
  -9   8   3      195.35      212.40     12.14 o
  -8   8   3        4.51        0.65      4.71 o
  -7   8   3      459.25      502.80     18.03 o
  -6   8   3     1213.70     1251.05     24.37 o
  -5   8   3       14.66       21.17      4.80 o
  -4   8   3     1482.11     1475.73     23.57 o
  -3   8   3     1875.14     1850.44     42.71 o
  -2   8   3      596.78      582.06     14.55 o
  -1   8   3      138.15      144.28      7.67 o
   0   8   3       31.71       27.36      5.79 o
   1   8   3      381.87      341.51     11.61 o
   2   8   3       41.56       37.59      4.74 o
   3   8   3       92.75      100.57      6.73 o
   4   8   3      282.76      279.37     10.30 o
   5   8   3      356.20      355.93     12.10 o
   6   8   3       49.04       55.37     12.78 o
 -11   9   3      177.29      166.39     17.13 o
 -10   9   3       67.51       56.19      8.28 o
  -9   9   3       80.98       87.27     11.67 o
  -8   9   3      656.50      666.51     43.25 o
  -7   9   3      145.39      149.55     18.56 o
  -6   9   3      689.74      714.14     16.84 o
  -5   9   3       19.81       20.93      4.01 o
  -4   9   3      761.40      756.20     17.54 o
  -3   9   3      408.28      390.17     16.31 o
  -2   9   3       19.66       25.18      4.50 o
  -1   9   3      458.27      425.24     13.00 o
   0   9   3      141.68      141.81      7.96 o
   1   9   3      647.30      668.23     17.75 o
   2   9   3      268.24      286.09     11.47 o
   3   9   3      400.72      425.53     14.57 o
   4   9   3      285.51      301.36     14.38 o
 -10  10   3      352.51      333.25     25.83 o
  -9  10   3      931.90      936.00     28.81 o
  -8  10   3      637.36      598.66     21.85 o
  -7  10   3      494.33      520.18     20.21 o
  -6  10   3      376.63      366.57     11.74 o
  -5  10   3       70.36       70.74      6.06 o
  -4  10   3      105.79      110.55      6.91 o
  -3  10   3       50.33       47.99      5.54 o
  -2  10   3       15.94       19.93      4.75 o
  -1  10   3      130.44      137.08      9.47 o
   0  10   3       34.08       32.84      7.86 o
   1  10   3      354.36      364.84     13.40 o
   2  10   3      262.52      264.39     23.92 o
  -8  11   3      170.56      190.82     13.18 o
  -7  11   3       33.33       25.90      7.57 o
  -6  11   3       31.06       28.52      5.15 o
  -5  11   3        1.69        2.83      4.12 o
  -4  11   3      470.09      486.79     24.53 o
  -3  11   3        9.50        8.96      5.53 o
  -2  11   3       85.61       71.78     12.11 o
  -1  11   3      340.14      355.85     15.42 o
   0  11   3      532.11      589.57     21.05 o
  -1 -13   4       30.33       24.19      6.99 o
   0 -13   4      262.75      245.39     12.57 o
   1 -13   4      309.03      324.66     11.46 o
   2 -13   4       41.04       39.88      8.72 o
   3 -13   4      313.16      323.97     12.84 o
   4 -13   4      194.31      195.35      8.15 o
   5 -13   4        0.00       -4.52      3.10 o
   6 -13   4       69.11       69.63      4.96 o
   7 -13   4      398.57      402.09     16.65 o
   8 -13   4      777.27      784.71     20.71 o
  -3 -12   4      127.86      112.93     10.04 o
  -2 -12   4      197.92      193.87     11.62 o
  -1 -12   4      457.11      471.49     17.13 o
   0 -12   4      626.80      625.92     19.26 o
   1 -12   4      392.19      402.23     12.11 o
   2 -12   4       49.15       51.90      5.07 o
   3 -12   4      204.39      192.80      7.97 o
   4 -12   4        8.32        1.13      3.09 o
   5 -12   4        3.82        4.51      3.03 o
   6 -12   4      342.60      352.12      9.03 o
   7 -12   4      446.73      441.63     13.63 o
   8 -12   4      840.43      825.05     33.61 o
   9 -12   4      275.46      266.67      9.54 o
  10 -12   4       41.05       53.30      7.86 o
  -5 -11   4      571.50      600.09     21.62 o
  -4 -11   4      524.79      514.27     47.95 o
  -3 -11   4      127.40      127.21      9.74 o
  -2 -11   4       74.41       79.68      7.86 o
  -1 -11   4       72.79       92.94      7.69 o
   0 -11   4      105.65      111.77      6.50 o
   1 -11   4       10.16        7.92      3.48 o
   2 -11   4        1.53       -2.32      2.89 o
   3 -11   4      126.32      135.59      6.06 o
   4 -11   4      455.54      462.05     16.44 o
   5 -11   4      481.62      509.47     11.06 o
   6 -11   4      599.37      594.77     11.81 o
   7 -11   4      850.83      839.69     14.83 o
   8 -11   4      192.38      193.74      7.54 o
   9 -11   4       65.45       69.26      6.87 o
  11 -11   4      103.47       91.83      8.46 o
  -6 -10   4      165.08      169.39     11.91 o
  -5 -10   4      181.79      177.39     11.34 o
  -4 -10   4      212.58      221.65     11.98 o
  -3 -10   4      106.54      106.30     13.84 o
  -2 -10   4       67.91       78.66     15.06 o
  -1 -10   4      246.42      237.89     10.49 o
   0 -10   4       62.21       57.16      4.65 o
   1 -10   4       11.89       14.82      3.02 o
   2 -10   4      891.09      875.61     17.75 o
   3 -10   4     2125.67     2104.04     30.17 o
   4 -10   4     1760.02     1777.05     25.54 o
   5 -10   4      353.17      344.07      7.09 o
   6 -10   4      177.13      170.03      4.38 o
   7 -10   4       43.79       39.94      3.31 o
  11 -10   4       32.08       37.20      6.32 o
  -7  -9   4      163.56      166.70     11.56 o
  -6  -9   4       72.40       68.90      8.29 o
  -5  -9   4        1.43        8.94      5.29 o
  -4  -9   4      184.54      191.93     10.34 o
  -3  -9   4       70.93       66.20      6.62 o
  -2  -9   4       12.02        3.62      3.78 o
  -1  -9   4      257.69      242.59      9.89 o
   0  -9   4       87.37       80.23      4.33 o
   1  -9   4     1357.45     1327.37     20.74 o
   2  -9   4     2834.08     2831.06     39.07 o
   3  -9   4      911.37      907.14     18.77 o
   4  -9   4      617.12      648.81      9.63 o
   5  -9   4        2.00        1.27      1.34 o
   6  -9   4      196.40      196.98      4.48 o
  11  -9   4      164.21      166.04      8.84 o
  12  -9   4      119.39      114.17      6.09 o
  -8  -8   4      111.73      114.69     10.18 o
  -7  -8   4       62.94       64.67     14.62 o
  -6  -8   4      201.10      213.75     11.37 o
  -5  -8   4       37.55       34.32      5.82 o
  -4  -8   4      265.76      279.09     11.74 o
  -3  -8   4        2.15       -2.49      2.80 o
  -2  -8   4      477.80      474.78     16.71 o
  -1  -8   4     1341.95     1351.44     21.43 o
   0  -8   4     1059.07     1014.59     14.18 o
   1  -8   4     2216.78     2210.96     25.25 o
   2  -8   4      650.25      658.13     15.84 o
   3  -8   4        4.00        4.89      1.48 o
   4  -8   4      248.49      252.38      4.54 o
   5  -8   4       40.65       48.66      2.13 o
   9  -8   4      685.69      707.75     20.08 o
  10  -8   4      615.55      597.65     12.86 o
  11  -8   4      154.17      165.87      6.81 o
  12  -8   4        2.44        0.18      3.68 o
  -9  -7   4      171.29      168.76     15.50 o
  -8  -7   4       18.51       12.95      4.94 o
  -7  -7   4        4.91        5.55      4.03 o
  -6  -7   4      322.95      314.67     10.93 o
  -5  -7   4      106.99      116.31      8.29 o
  -4  -7   4      112.98      113.25      6.17 o
  -3  -7   4      269.45      254.71      7.54 o
  -2  -7   4      997.06      954.84     16.44 o
  -1  -7   4     3809.60     3815.51     51.52 o
   0  -7   4      296.44      278.93      9.99 o
   1  -7   4      132.93      140.82      3.36 o
   2  -7   4      342.60      348.67      6.01 o
   3  -7   4      424.07      405.17      7.18 o
   4  -7   4      887.24      888.29     14.11 o
   8  -7   4      925.97      955.77     26.81 o
   9  -7   4       72.54       79.39      4.16 o
  10  -7   4       61.53       55.49      5.42 o
  11  -7   4        3.72        6.32      3.39 o
  12  -7   4       25.56       18.28      4.37 o
 -10  -6   4       22.38       17.83     10.14 o
  -9  -6   4       85.56       72.19      8.66 o
  -8  -6   4      302.56      289.51     11.84 o
  -7  -6   4        2.71        2.75      3.77 o
  -6  -6   4      160.81      147.53      5.88 o
  -5  -6   4      186.69      183.22      6.01 o
  -4  -6   4     1338.37     1378.92     20.26 o
  -3  -6   4     3266.55     3217.15     40.31 o
  -2  -6   4     1107.81     1013.49     16.65 o
  -1  -6   4      178.61      181.31      4.80 o
   0  -6   4        0.09       -0.51      1.34 o
   1  -6   4      120.68      121.46      3.02 o
   2  -6   4      606.44      580.68      7.52 o
   3  -6   4     1938.83     1982.99     30.40 o
   4  -6   4     2845.46     2754.66     40.42 o
   7  -6   4       33.25       31.16      1.99 o
   8  -6   4        1.80        1.18      1.66 o
   9  -6   4       71.76       62.93      3.72 o
  10  -6   4      117.42      106.84     18.80 o
  11  -6   4      172.08      162.59     11.69 o
  12  -6   4      103.46       92.02      7.48 o
  13  -6   4      377.18      347.26     12.66 o
 -11  -5   4        0.84        0.21     10.17 o
 -10  -5   4      179.15      167.54     11.67 o
  -9  -5   4      203.86      214.13      9.78 o
  -8  -5   4       38.92       35.17      4.17 o
  -7  -5   4       36.26       33.47      3.74 o
  -6  -5   4       54.24       53.66      4.02 o
  -5  -5   4     1414.74     1376.55     19.58 o
  -4  -5   4      317.90      301.63      5.96 o
  -3  -5   4       18.31       18.69      2.21 o
  -2  -5   4      539.10      537.10     13.70 o
  -1  -5   4      651.80      628.43      9.79 o
   0  -5   4       13.99       26.30      2.80 o
   1  -5   4     3969.32     4066.08     43.08 o
   2  -5   4     3745.37     3716.87     39.36 o
   3  -5   4     3207.98     3216.53     41.53 o
   4  -5   4     1642.05     1652.08     25.60 o
   5  -5   4      189.29      161.29      3.74 o
   6  -5   4      159.47      160.12      3.75 o
   7  -5   4       13.94       18.44      2.24 o
   8  -5   4      131.44      137.78      8.22 o
   9  -5   4      268.25      271.15     39.71 o
  10  -5   4      472.30      531.70     17.08 o
  11  -5   4      479.45      464.84     13.36 o
  12  -5   4      421.18      413.15     17.76 o
  13  -5   4       89.26       76.41      7.33 o
 -11  -4   4       52.46       61.44      8.41 o
 -10  -4   4      280.88      280.30     11.15 o
  -9  -4   4      199.41      212.22      7.95 o
  -8  -4   4      323.72      326.51     11.57 o
  -7  -4   4      689.12      695.77     13.61 o
  -6  -4   4       66.23       64.07      3.49 o
  -5  -4   4      216.76      235.92      8.40 o
  -4  -4   4      269.19      274.77      6.06 o
  -3  -4   4      478.94      468.25      9.43 o
  -2  -4   4     1142.02     1150.91     18.52 o
  -1  -4   4     9598.18    10211.14    106.30 o
   0  -4   4     3631.39     3656.02     41.28 o
   1  -4   4       66.53       43.47      1.50 o
   2  -4   4      452.92      398.47      5.90 o
   3  -4   4      144.42      129.46      3.79 o
   4  -4   4      223.90      234.67      4.39 o
   5  -4   4      399.14      417.32      7.07 o
   6  -4   4      775.74      782.78     12.09 o
   7  -4   4       39.50       46.01      2.59 o
   8  -4   4      190.58      203.94     12.02 o
   9  -4   4      270.75      270.86      8.82 o
  10  -4   4     1455.92     1440.49     27.84 o
  11  -4   4      901.81      859.62     17.26 o
  12  -4   4      178.19      191.57      9.74 o
  13  -4   4        0.39       -0.81      4.94 o
 -12  -3   4      294.21      296.75     24.76 o
 -11  -3   4       34.80       35.90      5.67 o
 -10  -3   4      221.31      229.42     17.83 o
  -9  -3   4        6.98       10.79      3.39 o
  -8  -3   4      162.37      164.78      5.93 o
  -7  -3   4        3.14        4.90      2.60 o
  -6  -3   4       17.16       15.36      2.72 o
  -5  -3   4       97.97       94.22      4.27 o
  -4  -3   4      413.68      509.33     10.02 o
  -3  -3   4     1865.17     1867.90     21.89 o
  -2  -3   4    10358.89    11026.20    115.10 o
  -1  -3   4     7010.95     7132.54     65.06 o
   0  -3   4     4243.67     4303.27     42.35 o
   1  -3   4       27.40       18.60      1.21 o
   2  -3   4       82.23       97.13      2.39 o
   3  -3   4       59.46       78.56      2.24 o
   4  -3   4     1448.23     1457.47     18.09 o
   5  -3   4     1241.40     1326.51     16.95 o
   6  -3   4     1166.97     1124.73     13.33 o
   7  -3   4      948.48      969.36     12.11 o
   8  -3   4      203.48      190.14      7.29 o
   9  -3   4     1096.55     1085.41     39.21 o
  10  -3   4      403.97      414.08     14.89 o
  11  -3   4      272.33      250.63     10.74 o
  12  -3   4       34.52       36.22      6.33 o
 -12  -2   4      248.16      283.67     15.32 o
 -11  -2   4       32.87       26.34      6.16 o
 -10  -2   4       84.71       82.29      8.31 o
  -9  -2   4      192.53      182.54      7.24 o
  -8  -2   4       91.90       85.46      4.94 o
  -7  -2   4        8.76        7.31      2.52 o
  -6  -2   4       13.17        7.79      2.34 o
  -5  -2   4     2375.70     2360.87     33.65 o
  -4  -2   4     4838.54     4969.18     63.63 o
  -3  -2   4     7003.71     7373.19     85.05 o
  -2  -2   4     6481.18     6783.77     71.66 o
  -1  -2   4     1533.55     1485.92     15.02 o
   0  -2   4      105.89      163.20      3.04 o
   1  -2   4      439.31      476.04      7.45 o
   2  -2   4      336.71      411.81      5.90 o
   3  -2   4      288.01      256.55      4.30 o
   4  -2   4      241.62      231.45      3.47 o
   5  -2   4     1812.82     1759.97     18.44 o
   6  -2   4      875.16      915.34     11.65 o
   7  -2   4     1109.64     1113.44     22.73 o
   8  -2   4       14.34       13.44      2.20 o
   9  -2   4       91.48       96.16      6.36 o
  10  -2   4        9.10        2.90      5.17 o
  11  -2   4       51.16       49.28      6.44 o
  12  -2   4      234.97      221.65     11.44 o
 -12  -1   4       75.76       68.37     11.83 o
 -11  -1   4       45.62       55.10      7.07 o
 -10  -1   4      149.69      154.06     10.38 o
  -9  -1   4      239.50      242.38      7.89 o
  -8  -1   4      194.46      190.97      6.66 o
  -7  -1   4     1491.08     1488.51     23.55 o
  -6  -1   4     3370.47     3503.65     48.18 o
  -5  -1   4     3032.83     3144.59     43.19 o
  -4  -1   4     1699.60     1716.13     22.48 o
  -3  -1   4      349.55      452.67      7.12 o
  -2  -1   4       42.61       33.58      2.28 o
  -1  -1   4      102.89      104.86      2.71 o
   0  -1   4      274.54      249.78      4.08 o
   1  -1   4     1551.37     1506.35     15.20 o
   2  -1   4      647.62      583.83      6.83 o
   3  -1   4      494.82      451.64      6.54 o
   4  -1   4     3306.48     3441.39     34.39 o
   5  -1   4     2986.24     2971.40     30.33 o
   6  -1   4     1188.39     1198.50     13.99 o
   7  -1   4      834.66      832.19     14.61 o
   8  -1   4        2.02        1.55      2.63 o
   9  -1   4      119.40      119.22      9.29 o
  10  -1   4       63.71       65.97      8.36 o
  11  -1   4      202.34      204.91     10.91 o
  12  -1   4      272.74      302.77     17.58 o
 -13   0   4        6.54       12.58     10.90 o
 -12   0   4       10.80       19.17     10.34 o
 -11   0   4        3.14        6.33      4.18 o
 -10   0   4      491.04      516.68     14.69 o
  -9   0   4       33.14       33.20      5.16 o
  -8   0   4     2324.87     2333.35     34.48 o
  -7   0   4     4590.35     4548.43     61.48 o
  -6   0   4     2984.22     3021.39     41.98 o
  -5   0   4      720.30      701.36     12.41 o
  -4   0   4      434.23      431.32      8.51 o
  -3   0   4      477.65      566.35      8.38 o
  -2   0   4        2.75       10.19      1.41 o
  -1   0   4      321.73      411.98      5.94 o
   0   0   4      165.37      132.72      2.97 o
   1   0   4     1086.22     1029.81     10.48 o
   2   0   4     1685.48     1701.50     17.12 o
   3   0   4      326.17      256.88      4.50 o
   4   0   4      687.63      673.27      9.70 o
   5   0   4      168.71      170.27      4.38 o
   6   0   4      139.18      138.92      4.61 o
   7   0   4      341.88      345.15      9.38 o
   8   0   4      288.38      314.74     13.06 o
   9   0   4     1324.08     1297.94     34.54 o
  10   0   4      143.29      145.25      9.21 o
  11   0   4      210.39      192.77     10.93 o
 -13   1   4       26.51       20.54     11.14 o
 -12   1   4      219.78      245.45     14.71 o
 -11   1   4       78.70       85.81     13.52 o
 -10   1   4      488.13      485.25     13.81 o
  -9   1   4      851.36      860.68     19.17 o
  -8   1   4       38.04       40.81      3.40 o
  -7   1   4     2114.18     2115.45     31.03 o
  -6   1   4      266.01      270.07      7.62 o
  -5   1   4      132.89      145.09      4.79 o
  -4   1   4       62.89      109.14      5.79 o
  -3   1   4      333.94      293.73      6.62 o
  -2   1   4      864.58      808.09     11.02 o
  -1   1   4     1103.76     1033.25     13.81 o
   0   1   4     6458.97     6628.37     76.98 o
   1   1   4     6965.53     7134.86     75.82 o
   2   1   4     2758.59     2848.70     32.17 o
   3   1   4      473.60      529.20      9.96 o
   4   1   4      117.42      140.09      4.59 o
   5   1   4      693.38      638.97     11.13 o
   6   1   4      652.53      634.02     11.42 o
   7   1   4       82.90       87.36      6.10 o
   8   1   4       28.15       31.51      4.32 o
   9   1   4      275.62      299.25     23.84 o
  10   1   4       47.39       43.84      7.07 o
  11   1   4      137.43      160.89     15.80 o
 -13   2   4      263.07      287.42     23.17 o
 -12   2   4      392.48      392.64     18.11 o
 -11   2   4      965.07      959.03     28.85 o
 -10   2   4      292.57      307.54     12.84 o
  -9   2   4     2482.74     2494.15     42.85 o
  -8   2   4       19.65       24.91      3.46 o
  -7   2   4      137.49      143.93      6.42 o
  -6   2   4      192.67      208.06      5.89 o
  -5   2   4      444.35      444.85      9.04 o
  -4   2   4       12.23        8.43      2.27 o
  -3   2   4     1030.66     1291.55     19.69 o
  -2   2   4     5374.84     5425.02     64.11 o
  -1   2   4     2680.86     2750.04     31.23 o
   0   2   4     1019.35      998.40     13.29 o
   1   2   4       70.39      107.03      3.86 o
   2   2   4       49.06       39.82      3.90 o
   3   2   4        7.40        2.52      1.69 o
   4   2   4     1072.42     1144.23     15.67 o
   5   2   4       77.50       71.97      4.35 o
   6   2   4     1541.14     1502.49     24.55 o
   7   2   4      868.15      819.60     22.84 o
   8   2   4       16.29       16.89      4.24 o
   9   2   4       77.94       65.30      9.38 o
  10   2   4       53.15       51.19     10.23 o
 -13   3   4      354.07      345.59     17.81 o
 -12   3   4      507.90      510.11     20.60 o
 -11   3   4      171.19      164.73     11.43 o
 -10   3   4        4.00        5.17      4.93 o
  -9   3   4        8.13        9.47      3.34 o
  -8   3   4       66.71       73.29      5.12 o
  -7   3   4      364.15      366.42      8.45 o
  -6   3   4       44.32       38.81      4.59 o
  -5   3   4      561.47      497.93      9.89 o
  -4   3   4     1845.03     1911.96     27.79 o
  -3   3   4      444.82      414.38      8.71 o
  -2   3   4      247.85      244.94      5.72 o
  -1   3   4      120.91      110.53      4.31 o
   0   3   4       43.80       35.79      2.57 o
   1   3   4       40.71       37.86      3.85 o
   2   3   4     1319.85     1316.97     19.12 o
   3   3   4      822.51      760.89     13.93 o
   4   3   4     1697.81     1723.45     22.31 o
   5   3   4      452.80      441.49     12.17 o
   6   3   4      278.25      253.03      8.47 o
   7   3   4      620.51      614.06     17.12 o
   8   3   4      322.96      321.19     11.69 o
   9   3   4      135.18      118.41     11.95 o
  10   3   4        0.77       -2.88      8.94 o
 -13   4   4       61.51       64.57      9.49 o
 -12   4   4       67.29       63.60      8.65 o
 -11   4   4        9.71        1.60      5.47 o
 -10   4   4       23.62       21.53      6.07 o
  -9   4   4      214.90      221.39     11.98 o
  -8   4   4       80.65       80.14      5.32 o
  -7   4   4     1347.98     1238.30     19.94 o
  -6   4   4      743.71      778.67     13.93 o
  -5   4   4     2043.16     2078.45     30.25 o
  -4   4   4      846.94      859.76     14.88 o
  -3   4   4       49.34       50.76      3.27 o
  -2   4   4      129.96      140.09      4.55 o
  -1   4   4      472.05      487.96     11.40 o
   0   4   4      793.82      753.80     12.52 o
   1   4   4     2034.80     1980.70     26.84 o
   2   4   4     2641.10     2568.39     33.80 o
   3   4   4      398.25      360.86      8.47 o
   4   4   4        3.86       -0.76      2.70 o
   5   4   4       64.18       67.77      5.13 o
   6   4   4       30.33       27.94      4.91 o
   7   4   4       59.94       61.93      6.22 o
   8   4   4      225.38      231.73     10.69 o
   9   4   4      831.22      826.07     52.07 o
 -13   5   4        4.88        5.41      6.57 o
 -12   5   4        4.22        6.31      5.99 o
 -11   5   4      125.51      140.40     10.57 o
 -10   5   4      232.66      207.73     12.10 o
  -9   5   4      295.13      288.27     28.16 o
  -8   5   4        9.05        6.43      3.03 o
  -7   5   4      228.68      261.09      8.87 o
  -6   5   4      459.53      467.97     10.04 o
  -5   5   4        2.52        0.44      2.05 o
  -4   5   4        1.07        1.99      1.71 o
  -3   5   4       53.59       54.42      5.87 o
  -2   5   4     2191.94     2204.90     29.25 o
  -1   5   4     1923.20     1861.27     25.57 o
   0   5   4     3616.61     3473.89     43.89 o
   1   5   4     3215.64     3122.24     40.30 o
   2   5   4      305.06      337.51     12.35 o
   3   5   4      104.60      108.80      5.84 o
   4   5   4        1.20        2.97      3.19 o
   5   5   4      135.76      126.13      7.14 o
   6   5   4      199.77      205.20      9.79 o
   7   5   4      169.14      181.58     11.74 o
   8   5   4       32.42       22.86      5.98 o
 -12   6   4      776.70      804.81     26.51 o
 -11   6   4      644.71      672.51     23.14 o
 -10   6   4      750.00      742.46     30.05 o
  -9   6   4      205.50      222.08     12.17 o
  -8   6   4       43.27       34.22      6.25 o
  -7   6   4      103.86      106.67      6.12 o
  -6   6   4       36.96       56.24      4.83 o
  -5   6   4        8.66        7.92      3.13 o
  -4   6   4       42.40       42.92      3.01 o
  -3   6   4      648.05      637.15     13.15 o
  -2   6   4      588.67      595.38     11.20 o
  -1   6   4     1506.02     1469.03     21.68 o
   0   6   4      130.66      132.37      5.36 o
   1   6   4      506.55      471.79     10.30 o
   2   6   4      387.58      346.79     10.04 o
   3   6   4        4.68        0.74      3.18 o
   4   6   4      577.36      558.57     13.90 o
   5   6   4      543.81      534.14     13.94 o
   6   6   4      211.37      182.14     12.66 o
   7   6   4      352.71      362.28     15.75 o
 -12   7   4       33.59       22.04      6.94 o
 -11   7   4      173.73      190.27     12.47 o
 -10   7   4       84.86       86.30      9.05 o
  -9   7   4       97.07       76.48      8.59 o
  -8   7   4       71.14       65.31      7.77 o
  -7   7   4      112.84      116.13      9.28 o
  -6   7   4      160.40      167.86     14.91 o
  -5   7   4      578.44      566.55     11.94 o
  -4   7   4     2360.52     2366.75     34.79 o
  -3   7   4     4659.77     4596.71     72.79 o
  -2   7   4     1487.14     1483.03     24.28 o
  -1   7   4       88.68       92.12      4.78 o
   0   7   4        5.92        7.75      2.85 o
   1   7   4       17.69       24.80      6.49 o
   2   7   4       27.60       20.53      4.03 o
   3   7   4      189.25      218.79      8.75 o
   4   7   4      404.86      415.77     12.40 o
   5   7   4      216.47      214.46      9.48 o
   6   7   4        8.87       14.45      5.75 o
 -11   8   4       31.91       31.52     15.35 o
 -10   8   4        1.57       -1.24      9.61 o
  -9   8   4       36.99       31.69      7.12 o
  -8   8   4       11.57        9.05      5.69 o
  -7   8   4      124.04      133.22     10.24 o
  -6   8   4      776.32      798.31     25.08 o
  -5   8   4     1179.36     1187.29     20.55 o
  -4   8   4     2009.73     2028.16     31.25 o
  -3   8   4      387.95      411.43     12.25 o
  -2   8   4       43.31       40.13      6.58 o
  -1   8   4       55.37       48.91      5.64 o
   0   8   4      576.65      571.78     20.48 o
   1   8   4      610.54      620.99     16.89 o
   2   8   4      179.08      185.92      9.58 o
   3   8   4      134.56      120.95      9.28 o
   4   8   4       53.64       64.75     10.76 o
   5   8   4      215.87      203.49     12.87 o
 -11   9   4        9.61       15.36      7.38 o
 -10   9   4       22.87       24.78      6.84 o
  -9   9   4       81.57       75.83     10.15 o
  -8   9   4      424.02      445.90     19.00 o
  -7   9   4      767.48      829.43     36.73 o
  -6   9   4     1393.45     1459.99     28.92 o
  -5   9   4      199.80      214.54     10.89 o
  -4   9   4      295.39      291.96     10.57 o
  -3   9   4        6.31        4.72      3.89 o
  -2   9   4      102.79      118.00     13.61 o
  -1   9   4      688.16      711.28     36.85 o
   0   9   4      297.63      304.66     11.75 o
   1   9   4      191.83      166.48      9.28 o
   2   9   4       48.17       42.07      6.37 o
   3   9   4      106.49       98.13      8.35 o
  -9  10   4      355.86      352.29     20.50 o
  -8  10   4      488.31      493.27     20.79 o
  -7  10   4      155.04      150.44     33.00 o
  -6  10   4      115.57      118.95      7.60 o
  -5  10   4        8.57       12.11      4.44 o
  -4  10   4       47.93       46.14      5.67 o
  -3  10   4      155.36      158.18     11.70 o
  -2  10   4      235.42      228.29     11.93 o
  -1  10   4       30.65       27.08      6.49 o
   0  10   4       61.44       68.87      9.99 o
   1  10   4      183.17      182.07     10.27 o
  -7  11   4       32.73       16.78      9.53 o
  -6  11   4      197.26      200.93      9.74 o
  -5  11   4      146.18      143.26     10.01 o
  -4  11   4      535.86      550.48     18.84 o
  -3  11   4      307.06      367.36     15.58 o
  -2  11   4      533.45      572.61     19.97 o
  -1 -13   5      415.28      474.79     17.65 o
   0 -13   5      347.56      362.52     15.04 o
   1 -13   5       72.23       76.47      7.81 o
   2 -13   5        1.57        3.86      3.96 o
   3 -13   5        0.11        0.87      4.49 o
   4 -13   5        7.29        5.47      4.48 o
   5 -13   5       12.27       15.32      3.85 o
   6 -13   5      210.09      226.75      7.43 o
   7 -13   5      201.68      246.97     10.24 o
   8 -13   5      428.45      458.71     13.53 o
  -3 -12   5      471.99      511.39     18.94 o
  -2 -12   5      562.64      560.05     19.14 o
  -1 -12   5       13.00       19.49      5.84 o
   0 -12   5        9.64       10.97      5.19 o
   1 -12   5       27.34       29.75      5.42 o
   2 -12   5       48.16       55.91      4.93 o
   3 -12   5        7.32        1.57      3.25 o
   4 -12   5      130.46      129.78      5.93 o
   5 -12   5       24.36       30.03      3.52 o
   6 -12   5      149.29      157.74      6.36 o
   7 -12   5      807.12      813.54     15.81 o
   8 -12   5      455.77      451.39     12.36 o
  -5 -11   5      461.60      492.12     19.49 o
  -4 -11   5      494.42      497.56     24.75 o
  -3 -11   5        4.89        1.83      5.16 o
  -2 -11   5        3.64        2.78      4.58 o
  -1 -11   5        0.55        1.12      6.67 o
   0 -11   5        0.52        2.99      4.63 o
   1 -11   5       49.66       53.63      5.56 o
   2 -11   5      127.13      130.58      6.61 o
   3 -11   5      791.03      815.14     14.50 o
   4 -11   5       79.27       72.81      3.92 o
   5 -11   5      396.59      396.55      8.16 o
   6 -11   5      614.13      608.25     10.28 o
   7 -11   5      422.24      429.21      8.05 o
  10 -11   5      169.86      208.49     18.76 o
  -6 -10   5      734.66      699.83     23.22 o
  -5 -10   5       48.21       57.29      7.72 o
  -4 -10   5        1.47       -0.89      4.75 o
  -3 -10   5        9.56       12.80      5.01 o
  -2 -10   5        6.45        2.37      6.46 o
  -1 -10   5      129.59      134.69      8.05 o
   0 -10   5       72.12       73.78      7.65 o
   1 -10   5      278.45      282.35      8.77 o
   2 -10   5      158.31      163.18      5.59 o
   3 -10   5      343.51      332.46      8.42 o
   4 -10   5      254.40      250.30      6.08 o
   5 -10   5      219.60      228.41      5.33 o
   6 -10   5       25.01       26.54      2.78 o
   9 -10   5     1153.61     1183.46     44.91 o
  10 -10   5      489.84      457.99     26.13 o
  11 -10   5      125.94      126.43     16.49 o
  -7  -9   5        4.38       10.12     12.36 o
  -6  -9   5       36.67       27.99      6.74 o
  -5  -9   5      100.10       79.52      8.45 o
  -4  -9   5       30.40       24.10      5.65 o
  -3  -9   5      173.73      177.79      9.58 o
  -2  -9   5     1253.53     1281.63     41.71 o
  -1  -9   5      788.45      807.59     25.86 o
   0  -9   5       92.51      105.51      5.50 o
   1  -9   5        3.76        4.08      2.70 o
   2  -9   5      173.10      178.46      4.75 o
   3  -9   5      577.43      595.55      8.60 o
   4  -9   5      630.50      625.53      9.27 o
   5  -9   5      754.75      768.66     10.49 o
   6  -9   5      124.07      117.55      4.22 o
   7  -9   5      771.46      805.30     31.87 o
   8  -9   5      216.83      237.90     17.09 o
   9  -9   5      340.59      312.13     20.13 o
  10  -9   5      618.00      605.53     30.28 o
  11  -9   5      176.14      168.56      9.20 o
  12  -9   5       17.87       21.58      3.82 o
  -8  -8   5        7.88       -0.34      5.44 o
  -7  -8   5       86.78       78.89      8.43 o
  -6  -8   5       93.83      101.31      8.43 o
  -5  -8   5      199.18      211.33     14.07 o
  -4  -8   5      504.18      486.97     27.23 o
  -3  -8   5     1064.21     1019.22     28.85 o
  -2  -8   5      264.08      276.20     10.47 o
  -1  -8   5      163.36      170.20      6.84 o
   0  -8   5        2.09       -2.38      3.02 o
   1  -8   5      209.53      209.66     10.36 o
   2  -8   5       90.36       85.30      2.90 o
   3  -8   5      292.62      278.81      7.55 o
   4  -8   5       30.79       27.18      1.60 o
   5  -8   5      755.75      743.40     11.06 o
   6  -8   5      870.59      870.82     32.09 o
   7  -8   5      557.92      605.05     26.06 o
   8  -8   5     1658.41     1648.64     55.28 o
   9  -8   5      572.97      628.20     29.39 o
  10  -8   5        8.33        8.81      9.82 o
  11  -8   5        0.09        1.83      8.43 o
  12  -8   5      161.21      159.84      7.69 o
  -9  -7   5       76.55       92.91     12.83 o
  -8  -7   5       56.05       59.72      6.60 o
  -7  -7   5       26.17       19.70      4.78 o
  -6  -7   5      265.92      251.01     10.50 o
  -5  -7   5      963.78      926.09     30.48 o
  -4  -7   5      872.72      878.66     18.71 o
  -3  -7   5       17.71       17.70      4.11 o
  -2  -7   5        2.19        3.22      2.28 o
  -1  -7   5      321.49      340.89      7.77 o
   0  -7   5       26.48       18.03      2.26 o
   1  -7   5      130.83      128.44      5.38 o
   2  -7   5      885.92      885.87     15.23 o
   3  -7   5     2827.52     2755.75     29.95 o
   4  -7   5     2347.58     2288.74     30.39 o
   5  -7   5      764.58      742.60     13.02 o
   6  -7   5     2658.84     2686.75     79.00 o
   7  -7   5      261.91      264.21     16.68 o
   8  -7   5       42.51       45.39      4.06 o
   9  -7   5       15.35       19.28      3.18 o
  10  -7   5       62.55       63.74      5.92 o
  11  -7   5       92.90       96.25     15.16 o
  12  -7   5        7.22        0.40      3.32 o
 -10  -6   5        4.91        6.72     10.26 o
  -9  -6   5      121.82      140.27     11.62 o
  -8  -6   5      478.28      539.55     21.79 o
  -7  -6   5      686.17      706.79     17.61 o
  -6  -6   5      611.52      610.71     15.47 o
  -5  -6   5      408.60      414.55      8.95 o
  -4  -6   5       40.44       35.37      3.97 o
  -3  -6   5        2.55        0.22      2.24 o
  -2  -6   5        3.07        6.24      2.21 o
  -1  -6   5       33.59       42.25      2.63 o
   0  -6   5       63.87       65.18      2.81 o
   1  -6   5      114.93      106.95      4.02 o
   2  -6   5     1352.78     1325.76     16.90 o
   3  -6   5     3152.26     3209.32     37.63 o
   4  -6   5     4894.62     5007.09     64.15 o
   5  -6   5      251.97      268.35      4.95 o
   6  -6   5      172.82      158.42      3.55 o
   7  -6   5      455.30      452.83      8.51 o
   8  -6   5      362.64      363.72      8.66 o
   9  -6   5      310.76      313.63     11.56 o
  10  -6   5      326.89      319.82      9.65 o
  11  -6   5      362.26      378.81     12.24 o
  12  -6   5       60.99       51.47      5.94 o
 -11  -5   5      185.65      195.39     15.21 o
 -10  -5   5      128.90      135.91     11.00 o
  -9  -5   5      807.56      781.14     19.47 o
  -8  -5   5      966.17      974.98     40.11 o
  -7  -5   5      246.23      253.30      7.72 o
  -6  -5   5      119.72      127.11      6.86 o
  -5  -5   5       13.51       13.79      2.29 o
  -4  -5   5        7.22       15.23      1.69 o
  -3  -5   5      395.48      408.55      8.12 o
  -2  -5   5     1679.12     1695.12     25.00 o
  -1  -5   5     1085.30     1052.08     26.42 o
   0  -5   5     2139.14     2080.09     23.50 o
   1  -5   5     1995.57     1994.20     23.69 o
   2  -5   5     1550.36     1446.28     18.15 o
   3  -5   5     4788.86     5039.82     58.13 o
   4  -5   5     1034.85     1033.58     13.04 o
   5  -5   5       48.50       41.21      1.99 o
   6  -5   5      176.38      167.97      3.30 o
   7  -5   5      110.23      106.47      3.98 o
   8  -5   5      246.59      252.26      6.36 o
   9  -5   5       90.72       95.50      5.44 o
  10  -5   5      407.46      428.81     12.17 o
  11  -5   5      801.61      808.65     24.45 o
  12  -5   5       98.69       86.01      7.30 o
 -11  -4   5      222.36      206.82     12.92 o
 -10  -4   5     1026.13      998.13     28.67 o
  -9  -4   5       85.66       91.18      5.61 o
  -8  -4   5       41.03       44.53      4.08 o
  -7  -4   5       46.74       46.63      4.30 o
  -6  -4   5        6.44        3.81      2.53 o
  -5  -4   5       23.90       19.37      2.57 o
  -4  -4   5      131.21      134.07      4.01 o
  -3  -4   5      529.18      522.93      9.06 o
  -2  -4   5     1522.33     1508.88     19.05 o
  -1  -4   5     1180.50     1096.05     12.45 o
   0  -4   5      250.21      210.34      3.78 o
   1  -4   5     8204.72     8796.33     91.68 o
   2  -4   5      204.69      224.91      4.48 o
   3  -4   5       84.38      104.59      2.78 o
   4  -4   5      758.28      753.27     10.34 o
   5  -4   5     1326.98     1425.98     18.17 o
   6  -4   5     1167.98     1164.30     15.58 o
   7  -4   5      105.33      106.11      3.44 o
   8  -4   5      798.57      809.25     17.21 o
   9  -4   5      976.77      953.96     21.17 o
  10  -4   5      752.62      737.30     17.85 o
  11  -4   5       71.80       85.23     11.27 o
  12  -4   5       25.14       20.43      5.57 o
 -12  -3   5      164.92      170.40     20.15 o
 -11  -3   5       32.69       26.17      5.39 o
 -10  -3   5      112.63      134.02      7.82 o
  -9  -3   5       19.71       33.01      7.24 o
  -8  -3   5        9.43        3.47      3.30 o
  -7  -3   5      135.65      136.77      5.92 o
  -6  -3   5      256.85      264.72      7.70 o
  -5  -3   5      497.98      485.44     11.02 o
  -4  -3   5      256.84      214.76      5.44 o
  -3  -3   5     4651.21     4670.92     50.96 o
  -2  -3   5     6576.02     6678.76     71.00 o
  -1  -3   5     7998.68     8727.58     79.54 o
   0  -3   5      226.44      228.39      4.16 o
   1  -3   5      453.75      520.84      7.39 o
   2  -3   5        7.32       12.85      1.23 o
   3  -3   5      939.34      988.66     12.53 o
   4  -3   5       55.02       37.00      2.02 o
   5  -3   5      158.63      125.81      3.36 o
   6  -3   5     1658.98     1659.55     21.65 o
   7  -3   5       68.74       71.07      3.86 o
   8  -3   5       25.96       29.71      4.17 o
   9  -3   5      259.41      254.82     16.08 o
  10  -3   5        4.78        7.20      6.57 o
  11  -3   5       35.54       42.99      7.62 o
  12  -3   5      141.04      135.32      9.22 o
 -12  -2   5      178.06      171.49     18.99 o
 -11  -2   5        0.82        0.21      4.76 o
 -10  -2   5      108.14      112.46     12.66 o
  -9  -2   5        1.38        1.67      3.39 o
  -8  -2   5      272.18      287.55     10.27 o
  -7  -2   5      901.31      916.22     22.87 o
  -6  -2   5     1158.16     1177.08     19.68 o
  -5  -2   5     1412.54     1400.63     21.99 o
  -4  -2   5       34.73       20.30      2.06 o
  -3  -2   5      647.06      645.36      9.49 o
  -2  -2   5      682.65      751.51      9.64 o
  -1  -2   5        0.06       -0.40      1.23 o
   0  -2   5       78.00       80.01      3.68 o
   1  -2   5     1007.53     1088.17     12.46 o
   2  -2   5       24.94       60.33      2.25 o
   3  -2   5      567.75      535.52      8.97 o
   4  -2   5      515.32      480.16      6.99 o
   5  -2   5     1233.92     1222.23     14.82 o
   6  -2   5     1166.16     1194.47     14.95 o
   7  -2   5      774.02      790.22     13.86 o
   8  -2   5      500.23      495.58     13.65 o
   9  -2   5        1.97       -1.49      4.84 o
  10  -2   5      508.34      494.16     19.09 o
  11  -2   5      284.45      302.90     16.00 o
  12  -2   5      272.57      253.80     12.53 o
 -12  -1   5        6.20        5.28      9.02 o
 -11  -1   5        2.01        2.06      4.65 o
 -10  -1   5      244.94      263.69     12.79 o
  -9  -1   5        9.65        6.34      3.00 o
  -8  -1   5     1569.34     1577.29     25.72 o
  -7  -1   5     2296.72     2296.50     34.09 o
  -6  -1   5     1307.07     1218.58     22.57 o
  -5  -1   5      869.75      884.53     17.49 o
  -4  -1   5        1.04        0.02      1.60 o
  -3  -1   5      454.44      488.18      7.88 o
  -2  -1   5       87.33       97.61      3.02 o
  -1  -1   5      326.14      325.85      5.52 o
   0  -1   5      711.28      689.30      7.89 o
   1  -1   5     1953.19     1892.45     20.38 o
   2  -1   5       31.44       68.26      2.63 o
   3  -1   5       13.16        6.51      1.33 o
   4  -1   5     1113.40     1168.77     13.56 o
   5  -1   5      791.64      825.13     10.49 o
   6  -1   5      415.55      436.90      7.64 o
   7  -1   5       73.86       79.84      4.12 o
   8  -1   5     1669.63     1656.21     40.02 o
   9  -1   5      529.56      509.87     25.82 o
  10  -1   5      339.06      348.21     16.72 o
  11  -1   5      445.00      441.39     16.20 o
 -13   0   5        0.53        0.75      9.72 o
 -12   0   5      110.07      123.24     16.39 o
 -11   0   5       95.93      108.08      9.01 o
 -10   0   5      483.35      498.19     21.49 o
  -9   0   5      465.56      458.97     13.48 o
  -8   0   5      273.01      271.16     10.21 o
  -7   0   5      177.94      162.15      5.95 o
  -6   0   5      356.16      365.19      9.99 o
  -5   0   5        0.48        0.75      1.90 o
  -4   0   5      655.45      748.30     13.14 o
  -3   0   5      375.94      390.52      8.07 o
  -2   0   5      840.54      833.52     12.62 o
  -1   0   5     2056.21     2042.49     24.07 o
   0   0   5     1036.64      897.52     13.65 o
   1   0   5        7.72       21.60      1.82 o
   2   0   5      971.60      977.16     12.94 o
   3   0   5        9.15       18.66      2.06 o
   4   0   5      157.89      181.87      5.06 o
   5   0   5      516.89      512.15      9.50 o
   6   0   5     2505.20     2492.66     36.46 o
   7   0   5      514.93      546.47     20.18 o
   8   0   5      190.53      198.53     11.98 o
   9   0   5     1154.30     1114.50     32.01 o
  10   0   5       25.37       26.62      7.60 o
  11   0   5      514.47      489.46     17.56 o
 -13   1   5      279.16      281.30     23.58 o
 -12   1   5      114.37      120.01     16.18 o
 -11   1   5      198.53      221.28     13.71 o
 -10   1   5      161.99      180.51      8.85 o
  -9   1   5      173.07      171.46      8.10 o
  -8   1   5      292.20      297.13      8.29 o
  -7   1   5        0.00       -1.94      2.03 o
  -6   1   5      390.34      383.50      8.83 o
  -5   1   5      383.18      385.81     11.39 o
  -4   1   5     1559.79     1589.30     23.90 o
  -3   1   5     1542.18     1525.42     22.94 o
  -2   1   5     1065.30      958.07     13.17 o
  -1   1   5      473.50      374.04      9.72 o
   0   1   5     1069.26     1023.74     13.68 o
   1   1   5      177.79      175.42      4.51 o
   2   1   5        2.24        6.72      1.70 o
   3   1   5      171.84      174.43      4.67 o
   4   1   5      493.42      486.84      9.41 o
   5   1   5      196.94      196.77      5.98 o
   6   1   5      226.38      226.55     10.14 o
   7   1   5     1839.31     1818.94     33.18 o
   8   1   5      180.86      191.13      8.41 o
   9   1   5      668.90      681.91     24.40 o
  10   1   5       40.12       32.80      9.69 o
 -13   2   5      296.86      256.71     22.73 o
 -12   2   5      252.01      264.83     15.38 o
 -11   2   5      316.14      320.19     23.01 o
 -10   2   5       41.73       49.54      5.42 o
  -9   2   5       13.78        9.97      3.72 o
  -8   2   5      449.22      454.03     10.51 o
  -7   2   5       51.47       43.85      3.48 o
  -6   2   5     1127.30     1101.95     18.33 o
  -5   2   5      982.92      937.09     16.00 o
  -4   2   5      195.68      177.37      5.66 o
  -3   2   5        4.07        8.35      2.17 o
  -2   2   5        5.16        5.34      1.87 o
  -1   2   5       78.31      101.20      3.73 o
   0   2   5       11.61       10.85      2.05 o
   1   2   5      125.72      101.56      3.62 o
   2   2   5      659.19      603.77      9.88 o
   3   2   5      410.89      403.50      7.83 o
   4   2   5      919.95      927.87     15.22 o
   5   2   5     1946.49     1915.80     29.84 o
   6   2   5     3184.73     3193.43     73.93 o
   7   2   5     1214.48     1220.11     25.26 o
   8   2   5       32.22       31.82      4.99 o
   9   2   5      149.91      139.52     12.62 o
  10   2   5       17.75       11.03      8.11 o
 -13   3   5        2.14        9.84     10.41 o
 -12   3   5       42.10       38.55      8.28 o
 -11   3   5       10.76       12.37      6.15 o
 -10   3   5       45.74       53.36      7.60 o
  -9   3   5       78.48       87.03      7.91 o
  -8   3   5      470.63      483.72     13.35 o
  -7   3   5     1710.48     1672.58     25.97 o
  -6   3   5     2621.74     2564.19     36.99 o
  -5   3   5     1129.55     1085.80     18.15 o
  -4   3   5      178.60      161.76      5.57 o
  -3   3   5      114.78      143.43      5.29 o
  -2   3   5        0.10       -3.16      1.58 o
  -1   3   5      129.26      108.14      4.08 o
   0   3   5      399.61      381.50      8.03 o
   1   3   5      156.49      143.21      5.06 o
   2   3   5      245.33      242.69      6.17 o
   3   3   5      368.24      370.50      8.51 o
   4   3   5     2240.63     2225.39     34.09 o
   5   3   5     1397.93     1415.93     24.23 o
   6   3   5      356.67      372.14     12.06 o
   7   3   5       83.58       81.63      7.65 o
   8   3   5      309.86      303.55     13.10 o
   9   3   5      513.85      531.34     23.48 o
 -13   4   5        7.63        9.18      6.91 o
 -12   4   5       16.86       25.88      7.44 o
 -11   4   5      203.36      196.36     12.59 o
 -10   4   5      179.24      191.08     18.54 o
  -9   4   5      255.49      256.27      9.77 o
  -8   4   5      281.85      269.10      9.62 o
  -7   4   5      687.89      718.39     38.81 o
  -6   4   5      139.94      144.36      5.55 o
  -5   4   5      150.83      145.79      5.56 o
  -4   4   5      472.85      501.92     10.75 o
  -3   4   5      230.12      242.99      6.07 o
  -2   4   5      288.84      279.91      6.85 o
  -1   4   5      630.93      566.78     10.63 o
   0   4   5      947.72      947.78     15.37 o
   1   4   5     1975.48     1929.98     26.90 o
   2   4   5     2836.45     2707.91     42.62 o
   3   4   5     1463.76     1504.63     25.29 o
   4   4   5      178.75      190.09      7.54 o
   5   4   5       40.12       45.71      4.74 o
   6   4   5      257.90      274.67     15.38 o
   7   4   5      212.49      257.32     11.08 o
   8   4   5       39.81       45.58     20.13 o
 -12   5   5      488.28      546.88     22.57 o
 -11   5   5     1062.51     1097.33     32.11 o
 -10   5   5      847.48      830.74     26.35 o
  -9   5   5      471.85      473.75     18.25 o
  -8   5   5       16.18       18.71      4.05 o
  -7   5   5       71.60       62.51      5.32 o
  -6   5   5       46.79       44.88      4.70 o
  -5   5   5      210.29      196.64      6.12 o
  -4   5   5      520.40      524.66     11.49 o
  -3   5   5      860.01      846.07     13.68 o
  -2   5   5        9.80        8.32      2.30 o
  -1   5   5       59.51       58.53      5.49 o
   0   5   5     2120.62     2063.75     28.72 o
   1   5   5     2822.65     2811.69     37.45 o
   2   5   5     1938.34     1826.76     29.52 o
   3   5   5       19.13       12.99      3.44 o
   4   5   5      884.00      850.28     19.71 o
   5   5   5      247.02      246.15     10.59 o
   6   5   5      177.42      164.17     11.53 o
   7   5   5       63.37       67.52      7.20 o
 -12   6   5      373.13      364.79     25.15 o
 -11   6   5      380.44      400.98     18.24 o
 -10   6   5      445.21      471.35     19.29 o
  -9   6   5       37.18       34.50      6.98 o
  -8   6   5      286.22      268.38     13.99 o
  -7   6   5      388.55      361.34     11.68 o
  -6   6   5       10.15        9.95      3.73 o
  -5   6   5      137.84      128.39      7.00 o
  -4   6   5      156.63      144.89      5.25 o
  -3   6   5      319.19      310.22      8.53 o
  -2   6   5     1429.27     1415.37     21.49 o
  -1   6   5      619.57      607.09     15.94 o
   0   6   5      751.24      718.58     13.61 o
   1   6   5      375.95      362.33     10.30 o
   2   6   5      181.14      151.26      7.11 o
   3   6   5      290.04      285.84      9.73 o
   4   6   5      539.41      561.30     25.40 o
   5   6   5      519.00      542.75     16.53 o
   6   6   5      376.69      416.18     14.77 o
 -11   7   5       35.96       29.98      7.83 o
 -10   7   5       16.41       27.88      7.17 o
  -9   7   5       27.59       37.40      7.60 o
  -8   7   5       37.42       49.70      9.09 o
  -7   7   5      294.94      289.81     14.89 o
  -6   7   5      326.00      336.70     18.26 o
  -5   7   5      749.66      758.80     18.65 o
  -4   7   5      853.92      850.87     20.47 o
  -3   7   5      796.43      812.92     18.66 o
  -2   7   5      255.51      243.42     16.02 o
  -1   7   5      133.24      130.42      6.37 o
   0   7   5       75.78       75.95      7.77 o
   1   7   5       47.64       58.16      5.18 o
   2   7   5      169.70      188.10      8.88 o
   3   7   5      458.43      471.90     13.26 o
   4   7   5      277.92      300.87     12.45 o
   5   7   5       82.76       84.52      7.83 o
 -11   8   5        9.26        5.55      9.76 o
 -10   8   5       19.29       15.11      6.98 o
  -9   8   5       52.18       37.67      8.01 o
  -8   8   5      204.32      211.36     25.89 o
  -7   8   5      154.63      160.12     11.86 o
  -6   8   5      248.38      277.97     14.93 o
  -5   8   5      157.83      175.76      8.36 o
  -4   8   5      255.68      242.38      8.65 o
  -3   8   5      104.09       92.64      8.45 o
  -2   8   5       38.71       41.46      5.97 o
  -1   8   5      210.71      207.47     10.66 o
   0   8   5      700.21      718.34     18.81 o
   1   8   5      438.42      439.27     14.32 o
   2   8   5      548.19      575.12     18.44 o
   3   8   5      328.27      348.60     13.37 o
   4   8   5       22.75       17.60      6.76 o
 -10   9   5      647.80      720.91     26.50 o
  -9   9   5      316.46      301.22     20.58 o
  -8   9   5      230.50      235.21     14.90 o
  -7   9   5       13.82       13.40      8.88 o
  -6   9   5        9.01        2.03      6.10 o
  -5   9   5       35.57       32.72      5.24 o
  -4   9   5       33.70       25.64      5.79 o
  -3   9   5        2.03        4.61      4.72 o
  -2   9   5       81.18       84.18      8.03 o
  -1   9   5       90.80       81.30      8.20 o
   0   9   5      107.60      110.15      8.25 o
   1   9   5      457.80      515.47     16.45 o
   2   9   5       99.78       95.79      9.23 o
  -8  10   5        8.02       12.96     11.15 o
  -7  10   5       16.54       18.41     13.18 o
  -6  10   5       29.47       24.88     11.67 o
  -5  10   5      208.12      215.48     17.67 o
  -4  10   5      174.80      189.24     17.70 o
  -3  10   5      180.53      222.44     12.02 o
  -2  10   5      233.83      254.78     13.12 o
  -1  10   5      835.13      908.27     26.84 o
   0  10   5      174.54      171.10     11.89 o
  -1 -13   6      123.53      118.14     11.01 o
   0 -13   6       54.04       63.27      7.63 o
   1 -13   6        5.70        1.96      4.78 o
   2 -13   6      857.65      833.19     22.08 o
   3 -13   6       15.63       19.01      8.72 o
   4 -13   6        2.80        1.72      3.36 o
   5 -13   6       45.99       53.94      4.47 o
   6 -13   6       79.18       78.93      6.51 o
   7 -13   6      128.69      143.40      7.76 o
  -3 -12   6        6.60        5.29      6.21 o
  -2 -12   6       46.06       36.07      6.77 o
  -1 -12   6        0.41       -6.29      4.78 o
   0 -12   6       51.86       51.73      6.45 o
   1 -12   6      208.93      214.61     16.00 o
   2 -12   6      584.07      628.41     32.40 o
   3 -12   6      253.08      260.75      8.83 o
   4 -12   6       28.13       28.13      3.39 o
   5 -12   6      520.53      521.41     10.22 o
   6 -12   6      102.55       98.13      5.89 o
   7 -12   6        3.50        5.53      2.80 o
   9 -12   6        8.94       -1.64      9.09 o
  -5 -11   6       77.80       77.90     11.79 o
  -4 -11   6        6.12       10.12      9.56 o
  -3 -11   6       22.03       14.38      7.06 o
  -2 -11   6        5.07        0.64      4.67 o
  -1 -11   6      186.53      181.71      9.85 o
   0 -11   6       98.30      101.96      7.27 o
   1 -11   6      184.82      179.54      8.63 o
   2 -11   6      567.69      566.69     13.39 o
   3 -11   6     1934.71     1982.99     33.37 o
   4 -11   6       22.90       17.76      2.99 o
   5 -11   6        1.01        1.51      2.04 o
   6 -11   6      133.83      136.77      3.90 o
   7 -11   6       55.40       54.65      6.85 o
   8 -11   6        7.21       10.46      8.53 o
   9 -11   6       39.41       51.01     11.55 o
  10 -11   6      672.16      728.58     34.96 o
  -6 -10   6       18.35       16.79      6.71 o
  -5 -10   6        2.04        6.29      5.58 o
  -4 -10   6        0.39        1.01      4.72 o
  -3 -10   6      591.94      582.95     18.49 o
  -2 -10   6      195.05      191.65     10.02 o
  -1 -10   6      173.93      175.53      9.07 o
   0 -10   6      758.15      791.17     20.23 o
   1 -10   6      727.31      736.90     15.87 o
   2 -10   6      250.96      270.23      8.23 o
   3 -10   6      105.45      121.12      5.29 o
   4 -10   6      425.34      434.42      7.69 o
   5 -10   6      738.43      734.12     10.70 o
   6 -10   6       10.48        9.36      1.96 o
   7 -10   6      109.98      114.15     12.32 o
   8 -10   6      804.25      830.25     34.57 o
   9 -10   6      204.98      212.52     17.62 o
  10 -10   6      589.05      605.44     31.24 o
  11 -10   6      258.48      225.87     21.22 o
  -7  -9   6        0.06       -3.30      5.27 o
  -6  -9   6        9.89        6.04      6.92 o
  -5  -9   6     1036.23      988.06     26.81 o
  -4  -9   6      925.24      946.29     25.33 o
  -3  -9   6      380.14      381.71     19.84 o
  -2  -9   6      930.99      925.15     23.29 o
  -1  -9   6      114.25      109.80     15.75 o
   0  -9   6      918.94      917.20     18.56 o
   1  -9   6       33.85       28.73      3.52 o
   2  -9   6      616.86      617.32     10.89 o
   3  -9   6      516.56      534.70      9.73 o
   4  -9   6       68.03       66.04      2.53 o
   5  -9   6       23.61       21.01      1.66 o
   6  -9   6       20.50       16.98      2.21 o
   7  -9   6      546.66      547.77     25.60 o
   8  -9   6      962.44     1051.74     40.74 o
   9  -9   6      836.48      860.41     36.89 o
  10  -9   6       32.64       27.99     10.61 o
  11  -9   6       83.30      101.38     16.32 o
  -8  -8   6       47.89       48.77      8.11 o
  -7  -8   6      274.00      268.64     13.37 o
  -6  -8   6      399.43      390.89     15.23 o
  -5  -8   6       82.69       85.08     19.62 o
  -4  -8   6      498.73      473.67     24.13 o
  -3  -8   6      337.39      337.86     12.38 o
  -2  -8   6      773.04      806.06     20.48 o
  -1  -8   6      138.96      134.21      8.67 o
   0  -8   6      190.99      204.04      7.09 o
   1  -8   6      335.04      309.37      8.30 o
   2  -8   6      414.97      394.33      9.31 o
   3  -8   6      744.09      734.00     10.77 o
   4  -8   6      215.91      210.45      4.46 o
   5  -8   6     2451.79     2422.33     32.40 o
   6  -8   6      688.08      687.64     12.67 o
   7  -8   6      381.18      384.51     20.90 o
   8  -8   6      239.04      251.89     17.67 o
   9  -8   6      106.77       96.35      5.85 o
  10  -8   6        2.04        3.36      2.88 o
  11  -8   6       14.17       10.15      3.59 o
  12  -8   6      136.68      135.95      7.18 o
  -9  -7   6      317.34      312.45     20.69 o
  -8  -7   6      434.08      431.85     16.77 o
  -7  -7   6      329.51      332.62     14.20 o
  -6  -7   6      837.64      824.70     19.38 o
  -5  -7   6      553.60      537.10     14.27 o
  -4  -7   6      577.19      573.60     15.07 o
  -3  -7   6      101.02       95.01      6.32 o
  -2  -7   6       10.38       10.22      2.69 o
  -1  -7   6        0.62        2.17      1.89 o
   0  -7   6      124.29      119.60      4.11 o
   1  -7   6       22.10       30.81      2.80 o
   2  -7   6     1093.39     1114.45     16.42 o
   3  -7   6     2222.46     2272.77     27.80 o
   4  -7   6      748.80      740.65     10.39 o
   5  -7   6      108.01       97.16      4.26 o
   6  -7   6      367.46      340.56      5.33 o
   7  -7   6      125.46      118.51      4.36 o
   8  -7   6        7.03        5.55      1.75 o
   9  -7   6      228.44      203.28      8.19 o
  10  -7   6      775.88      785.03     16.85 o
  11  -7   6      214.91      196.91     10.44 o
  12  -7   6        3.94        2.42      4.23 o
 -10  -6   6      314.37      309.70     16.01 o
  -9  -6   6      588.27      589.81     17.20 o
  -8  -6   6      830.35      838.50     20.50 o
  -7  -6   6      183.37      199.94      9.18 o
  -6  -6   6      264.28      257.93      9.77 o
  -5  -6   6        6.06        6.82      3.45 o
  -4  -6   6       69.07       71.75      4.98 o
  -3  -6   6       96.07       92.75      4.65 o
  -2  -6   6      881.37      901.21     15.60 o
  -1  -6   6       21.69       13.98      2.15 o
   0  -6   6     1282.93     1328.47     16.24 o
   1  -6   6     2530.85     2603.65     33.06 o
   2  -6   6     1275.36     1216.05     23.40 o
   3  -6   6      949.84      921.76     12.63 o
   4  -6   6       91.44       79.23      2.75 o
   5  -6   6      187.88      190.08      3.80 o
   6  -6   6      815.73      840.20     11.52 o
   7  -6   6      109.38      120.81      4.15 o
   8  -6   6      272.68      292.81      8.44 o
   9  -6   6      564.94      574.46     15.90 o
  10  -6   6      153.11      164.37      7.72 o
  11  -6   6      192.80      207.36     12.03 o
  12  -6   6        2.79        0.13      5.98 o
 -10  -5   6     1005.90     1003.48     30.75 o
  -9  -5   6      764.88      754.07     19.30 o
  -8  -5   6       60.84       67.64      6.09 o
  -7  -5   6        1.92        1.35      2.55 o
  -6  -5   6        0.27       -0.80      2.10 o
  -5  -5   6      204.63      214.61      8.02 o
  -4  -5   6      263.36      289.80      6.13 o
  -3  -5   6      528.59      504.03      9.51 o
  -2  -5   6     1153.48     1143.57     23.74 o
  -1  -5   6     1843.85     1840.41     21.59 o
   0  -5   6       19.10       29.17      1.77 o
   1  -5   6      364.64      361.66      9.68 o
   2  -5   6      284.15      255.10      5.27 o
   3  -5   6       50.48       57.49      2.48 o
   4  -5   6       71.63       85.48      2.51 o
   5  -5   6      872.70      847.04     11.82 o
   6  -5   6      329.88      366.37      6.00 o
   7  -5   6       29.36       32.85      3.53 o
   8  -5   6      506.61      508.49     12.55 o
   9  -5   6      164.14      174.54      7.72 o
  10  -5   6      506.96      502.83     14.02 o
  11  -5   6       94.66       97.04      9.12 o
  12  -5   6       17.77        9.72      7.67 o
 -11  -4   6      188.30      216.24     13.54 o
 -10  -4   6       52.08       64.09     11.48 o
  -9  -4   6       10.99       10.92      5.42 o
  -8  -4   6        5.66        5.38      4.05 o
  -7  -4   6       95.10      104.41      6.32 o
  -6  -4   6       81.55       82.56      6.01 o
  -5  -4   6       86.16      101.57      4.22 o
  -4  -4   6      107.59       89.00      3.52 o
  -3  -4   6     2474.27     2543.75     29.60 o
  -2  -4   6     3174.48     3285.32     36.79 o
  -1  -4   6     2842.07     2932.65     30.39 o
   0  -4   6      140.12      121.05      3.20 o
   1  -4   6      605.27      623.53      8.77 o
   2  -4   6      652.97      663.24      9.10 o
   3  -4   6      296.46      276.95      5.38 o
   4  -4   6     1522.23     1505.43     19.49 o
   5  -4   6      676.27      664.04     10.20 o
   6  -4   6     1268.82     1227.84     16.90 o
   7  -4   6       22.42       20.32      3.50 o
   8  -4   6      344.72      335.72     10.46 o
   9  -4   6        0.77        4.77      3.87 o
  10  -4   6       34.78       31.69      5.31 o
  11  -4   6       61.66       53.06      8.11 o
  12  -4   6       15.01       11.93      7.28 o
 -11  -3   6       12.45        8.93      7.52 o
 -10  -3   6       80.98       87.88      8.92 o
  -9  -3   6       48.59       52.92      5.48 o
  -8  -3   6      230.15      228.93     10.97 o
  -7  -3   6      346.53      339.80     10.82 o
  -6  -3   6      627.56      639.87     13.26 o
  -5  -3   6      564.50      588.70     13.61 o
  -4  -3   6      526.56      519.79      8.81 o
  -3  -3   6     1210.06     1242.75     16.19 o
  -2  -3   6      312.56      281.43      5.68 o
  -1  -3   6       93.42      103.10      2.91 o
   0  -3   6      298.60      339.45      5.92 o
   1  -3   6      261.87      231.46      4.87 o
   2  -3   6      157.33      143.38      4.07 o
   3  -3   6      209.84      213.76      6.34 o
   4  -3   6      691.53      648.22     10.20 o
   5  -3   6     1071.30     1070.99     14.00 o
   6  -3   6      548.47      530.95     11.02 o
   7  -3   6      309.92      297.11      9.81 o
   8  -3   6      183.20      169.21      8.10 o
   9  -3   6        9.76        4.06      4.22 o
  10  -3   6       67.90       67.32      8.47 o
  11  -3   6      194.25      192.89     12.96 o
 -12  -2   6        0.98       -6.22      9.40 o
 -11  -2   6       43.03       36.09      7.23 o
 -10  -2   6       88.89       90.78     14.04 o
  -9  -2   6      182.53      185.66      8.44 o
  -8  -2   6      267.77      263.15     14.66 o
  -7  -2   6     1036.16     1013.60     18.44 o
  -6  -2   6      470.21      472.91     13.58 o
  -5  -2   6      179.27      182.94      6.11 o
  -4  -2   6       48.67       59.33      3.66 o
  -3  -2   6      154.69      161.90      6.43 o
  -2  -2   6      852.73      905.82     11.60 o
  -1  -2   6     1938.54     1870.07     20.73 o
   0  -2   6      870.67      813.43     14.58 o
   1  -2   6     1340.74     1380.20     20.49 o
   2  -2   6      601.57      524.45      8.10 o
   3  -2   6     1295.46     1303.50     16.31 o
   4  -2   6      980.50      950.69     14.31 o
   5  -2   6      230.55      232.56      6.64 o
   6  -2   6       17.06       18.28      2.42 o
   7  -2   6       24.74       27.53      4.56 o
   8  -2   6      167.13      176.14      8.68 o
   9  -2   6        8.30        6.88      5.90 o
  10  -2   6      599.79      553.21     21.09 o
  11  -2   6      559.67      582.62     22.68 o
 -12  -1   6      125.24      120.21     16.95 o
 -11  -1   6      306.29      311.07     14.82 o
 -10  -1   6      241.35      243.42     12.71 o
  -9  -1   6      448.76      438.47     16.37 o
  -8  -1   6      723.71      751.67     20.17 o
  -7  -1   6       62.83       67.49      4.41 o
  -6  -1   6      107.61      120.21      5.27 o
  -5  -1   6        1.26        0.48      1.99 o
  -4  -1   6       92.88       91.44      3.89 o
  -3  -1   6        3.72       -0.25      1.27 o
  -2  -1   6      706.39      655.23      9.97 o
  -1  -1   6     1788.71     1835.01     22.19 o
   0  -1   6     2133.48     2044.13     24.36 o
   1  -1   6      561.91      582.27     14.21 o
   2  -1   6      330.90      288.48      6.75 o
   3  -1   6        1.69       -0.03      2.26 o
   4  -1   6      737.01      791.88     10.66 o
   5  -1   6       86.99       96.25      3.89 o
   6  -1   6      496.81      479.55     10.47 o
   7  -1   6      338.56      324.33      8.57 o
   8  -1   6      667.16      628.69     21.53 o
   9  -1   6      287.43      263.56     14.65 o
  10  -1   6      324.82      336.33     17.05 o
  11  -1   6      343.97      324.89     17.89 o
 -12   0   6      229.73      250.05     22.35 o
 -11   0   6       86.00      102.36     19.23 o
 -10   0   6      191.80      199.94     11.23 o
  -9   0   6       69.72       62.91      5.84 o
  -8   0   6        0.90       -1.14      2.44 o
  -7   0   6       15.95       18.74      3.11 o
  -6   0   6      128.64      120.17      7.12 o
  -5   0   6      209.83      207.89      6.43 o
  -4   0   6     1306.96     1299.66     20.73 o
  -3   0   6     3254.85     3298.37     41.05 o
  -2   0   6     2344.97     2274.85     29.55 o
  -1   0   6     4627.65     4696.19     51.92 o
   0   0   6     2784.47     2839.61     36.61 o
   1   0   6      219.04      218.97      6.06 o
   2   0   6      985.88     1066.76     17.31 o
   3   0   6     1323.00     1392.02     19.74 o
   4   0   6      202.80      199.83      8.34 o
   5   0   6      410.30      406.69      8.68 o
   6   0   6        4.93        4.31      2.83 o
   7   0   6      235.29      258.71     12.07 o
   8   0   6      373.23      365.69     27.06 o
   9   0   6      196.29      209.34     13.79 o
  10   0   6      278.09      285.95     16.73 o
 -12   1   6      535.71      541.12     32.02 o
 -11   1   6      276.72      304.39     22.98 o
 -10   1   6        0.90       -1.83      3.65 o
  -9   1   6       14.14       10.06      3.95 o
  -8   1   6      437.28      424.13     10.45 o
  -7   1   6      345.43      319.77      8.66 o
  -6   1   6      302.57      321.32      8.40 o
  -5   1   6     1554.60     1523.06     25.44 o
  -4   1   6      657.51      587.21     14.34 o
  -3   1   6     1186.90     1156.02     17.27 o
  -2   1   6      631.04      639.28     10.33 o
  -1   1   6       42.57       39.82      3.55 o
   0   1   6      285.29      319.98      6.54 o
   1   1   6      521.16      541.68      9.11 o
   2   1   6       62.78       54.96      2.99 o
   3   1   6      249.03      254.34      6.68 o
   4   1   6      251.69      250.14      7.19 o
   5   1   6     1163.66     1152.89     23.02 o
   6   1   6     1036.65     1025.72     26.83 o
   7   1   6      209.42      210.15     13.83 o
   8   1   6      138.09      140.40     11.89 o
   9   1   6      626.95      599.69     23.84 o
  10   1   6       20.25       17.14      8.72 o
 -12   2   6       56.75       37.90     12.25 o
 -11   2   6      333.36      342.24     23.43 o
 -10   2   6      160.47      179.48      9.03 o
  -9   2   6        6.25        2.38      3.51 o
  -8   2   6      197.43      209.92      8.99 o
  -7   2   6     1874.60     1825.83     32.34 o
  -6   2   6     2901.73     2887.39     41.50 o
  -5   2   6     1525.58     1494.18     23.82 o
  -4   2   6      560.59      555.91     11.56 o
  -3   2   6       14.75       13.90      2.45 o
  -2   2   6      100.51       90.82      4.66 o
  -1   2   6      229.33      230.48      6.08 o
   0   2   6      765.03      756.54     12.79 o
   1   2   6      466.28      452.92      8.50 o
   2   2   6      293.03      286.55      6.70 o
   3   2   6      198.46      199.96      6.90 o
   4   2   6      446.80      442.53     10.87 o
   5   2   6      399.15      387.39     11.71 o
   6   2   6      735.54      712.17     18.12 o
   7   2   6      578.28      572.31     16.97 o
   8   2   6       72.25       63.20     18.27 o
   9   2   6       58.54       63.96     10.70 o
 -12   3   6      178.68      134.31     17.00 o
 -11   3   6       86.17      110.02     10.53 o
 -10   3   6       47.44       51.07      7.85 o
  -9   3   6      278.29      308.38     11.22 o
  -8   3   6      894.98      844.69     52.56 o
  -7   3   6     1944.50     1948.90     34.13 o
  -6   3   6      749.69      741.82     14.52 o
  -5   3   6      117.46      115.98      5.31 o
  -4   3   6        0.67        0.05      2.24 o
  -3   3   6      273.93      278.28      7.34 o
  -2   3   6        6.61        7.35      2.22 o
  -1   3   6      505.73      522.04     10.13 o
   0   3   6      963.23      924.71     15.18 o
   1   3   6     1317.42     1246.93     24.86 o
   2   3   6      462.01      451.40     14.27 o
   3   3   6        4.25        4.61      2.72 o
   4   3   6        1.85        3.71      3.14 o
   5   3   6       46.52       48.85      5.36 o
   6   3   6      312.15      301.22     11.29 o
   7   3   6       77.55       99.80     14.86 o
   8   3   6      703.69      689.96     31.79 o
 -12   4   6       30.01       52.65     12.99 o
 -11   4   6      951.37      976.16     30.63 o
 -10   4   6      860.26      891.23     54.67 o
  -9   4   6      402.75      404.74     13.77 o
  -8   4   6       11.60       21.96      4.49 o
  -7   4   6      113.14      116.51      9.90 o
  -6   4   6      262.96      234.57      7.66 o
  -5   4   6      417.31      423.78     10.35 o
  -4   4   6      472.10      477.82     11.02 o
  -3   4   6     1110.09     1101.17     17.81 o
  -2   4   6      938.07      889.72     14.89 o
  -1   4   6       61.53       62.96      4.78 o
   0   4   6      626.50      642.20     12.26 o
   1   4   6      966.44      964.21     18.10 o
   2   4   6       73.23       80.39      6.20 o
   3   4   6      108.46       98.24      5.85 o
   4   4   6       11.95        4.36      3.36 o
   5   4   6        2.20        4.83      4.04 o
   6   4   6      113.07      128.49     13.25 o
   7   4   6      115.24      113.31     11.87 o
   8   4   6      258.13      278.08     18.46 o
 -12   5   6     1052.59     1001.06     45.13 o
 -11   5   6      434.42      390.23     21.28 o
 -10   5   6      284.76      284.28     15.66 o
  -9   5   6       10.08       12.49      7.28 o
  -8   5   6        6.23        6.48      3.82 o
  -7   5   6      130.99      128.16      7.55 o
  -6   5   6       92.60      107.64      6.87 o
  -5   5   6      245.83      251.63      9.14 o
  -4   5   6      401.01      374.82      9.93 o
  -3   5   6      127.19      129.20      5.06 o
  -2   5   6      137.63      148.40      5.66 o
  -1   5   6      453.94      452.09     11.16 o
   0   5   6       15.52       16.86      4.20 o
   1   5   6      191.04      188.57      7.41 o
   2   5   6       14.86       16.62      4.39 o
   3   5   6      272.39      263.99      9.35 o
   4   5   6      164.08      165.45      7.87 o
   5   5   6      315.88      303.74     16.64 o
   6   5   6      557.48      575.08     20.23 o
   7   5   6      428.54      467.52     23.95 o
 -11   6   6        7.85       12.27      7.37 o
 -10   6   6       15.03       14.30      9.55 o
  -9   6   6       49.49       47.60      9.98 o
  -8   6   6       92.60      120.71     17.35 o
  -7   6   6      361.17      405.36     16.52 o
  -6   6   6      364.67      351.79     12.34 o
  -5   6   6      452.83      442.58     13.73 o
  -4   6   6     1481.40     1465.45     29.65 o
  -3   6   6      413.56      424.39      9.56 o
  -2   6   6        1.68       -0.49      2.53 o
  -1   6   6       29.64       29.91      4.06 o
   0   6   6       31.83       28.62      4.13 o
   1   6   6       57.46       63.86      5.33 o
   2   6   6       14.01        6.12      3.60 o
   3   6   6      353.80      365.75     11.53 o
   4   6   6      220.49      231.88     12.98 o
   5   6   6       89.69       88.42      9.41 o
 -11   7   6        1.60       -2.28      6.70 o
 -10   7   6       19.02       34.82      8.10 o
  -9   7   6      118.68      123.03     11.33 o
  -8   7   6      284.59      302.47     16.13 o
  -7   7   6       60.62       72.65      9.14 o
  -6   7   6      142.66      149.16      8.69 o
  -5   7   6       96.81      114.43      7.88 o
  -4   7   6      227.36      226.96     12.26 o
  -3   7   6        0.09        0.06      3.98 o
  -2   7   6      502.20      475.59     14.38 o
  -1   7   6      231.86      219.49     10.26 o
   0   7   6      258.67      269.60     15.44 o
   1   7   6      498.80      502.39     15.52 o
   2   7   6      125.33      126.18      7.28 o
   3   7   6      422.35      449.96     13.25 o
   4   7   6      134.95      137.76     14.32 o
 -10   8   6      772.96      795.12     28.35 o
  -9   8   6      298.51      324.43     19.78 o
  -8   8   6      227.65      242.63     15.23 o
  -7   8   6       39.71       50.18     10.92 o
  -6   8   6       12.51       14.18      6.55 o
  -5   8   6       67.74       49.78     12.92 o
  -4   8   6       52.11       54.55      5.64 o
  -3   8   6        7.34        9.12      7.88 o
  -2   8   6      271.91      278.14     13.19 o
  -1   8   6      263.89      274.43     11.51 o
   0   8   6       79.94       80.02      7.32 o
   1   8   6      342.94      351.37     18.11 o
   2   8   6      189.84      192.09     10.59 o
   3   8   6       39.99       37.89      7.88 o
  -8   9   6       18.42       13.36     11.57 o
  -7   9   6       52.58       67.72     14.56 o
  -6   9   6        7.30        4.22      9.81 o
  -5   9   6       45.69       40.86     13.09 o
  -4   9   6      236.92      239.76     12.39 o
  -3   9   6       88.03       85.49      8.30 o
  -2   9   6      214.70      200.59     16.32 o
  -1   9   6      338.76      375.58     29.62 o
   0   9   6      197.42      241.22     16.31 o
  -5  10   6      142.70      139.61     11.85 o
  -4  10   6      763.55      812.59     29.20 o
   0 -13   7      115.28      123.94     10.64 o
   1 -13   7      149.35      149.23      9.28 o
   2 -13   7      413.24      437.53     14.69 o
   3 -13   7       13.03       23.95      5.19 o
   4 -13   7      471.23      498.51     14.38 o
   5 -13   7      135.24      136.56      8.18 o
   6 -13   7       77.41       84.70      8.84 o
   7 -13   7       80.60       83.41      6.01 o
  -3 -12   7       55.02       51.14      7.88 o
  -2 -12   7       32.54       20.76      6.30 o
  -1 -12   7      184.42      162.89      9.98 o
   0 -12   7      214.13      229.72     11.00 o
   1 -12   7      538.54      542.68     16.58 o
   2 -12   7     1420.26     1445.49     31.86 o
   3 -12   7      385.79      389.07     13.97 o
   4 -12   7       20.96       24.46      3.72 o
   5 -12   7       92.06       85.99      4.66 o
   6 -12   7       71.55       74.23      5.57 o
   7 -12   7        0.68        1.31      3.17 o
  -4 -11   7        0.51        4.21      5.60 o
  -3 -11   7      193.68      203.91     11.44 o
  -2 -11   7       84.12       97.96      9.13 o
  -1 -11   7      356.05      365.09     24.37 o
   0 -11   7      975.39      989.17     24.55 o
   1 -11   7      612.98      635.69     17.53 o
   2 -11   7       81.71       86.68      9.38 o
   3 -11   7       32.36       38.33      7.70 o
   4 -11   7        5.04        5.20      3.12 o
   5 -11   7      180.42      167.21      5.76 o
   6 -11   7      461.88      475.16     16.66 o
   7 -11   7      746.21      807.85     33.49 o
   8 -11   7     1048.38     1069.72     42.12 o
   9 -11   7      148.16      143.11     16.15 o
  -6 -10   7       42.67       26.90      7.40 o
  -5 -10   7      205.38      193.07     11.79 o
  -4 -10   7     1186.35     1212.66     31.23 o
  -3 -10   7     1037.49     1024.30     28.94 o
  -2 -10   7     1537.13     1516.79     34.81 o
  -1 -10   7      521.42      519.15     16.06 o
   0 -10   7       24.21       29.45      4.79 o
   1 -10   7       15.21       17.34      3.60 o
   2 -10   7        1.50       -3.68      2.60 o
   3 -10   7      110.46      103.30      7.28 o
   4 -10   7      332.17      330.98     13.48 o
   5 -10   7       64.96       74.20      3.43 o
   6 -10   7      122.21      134.27      8.32 o
   7 -10   7      221.76      247.91     17.60 o
   8 -10   7       44.90       34.09     10.75 o
   9 -10   7      318.47      290.56     21.58 o
  10 -10   7      477.89      492.27     29.34 o
  -7  -9   7      170.06      163.01     12.80 o
  -6  -9   7      666.96      681.44     22.16 o
  -5  -9   7      398.69      362.69     15.03 o
  -4  -9   7      648.66      686.97     20.63 o
  -3  -9   7      574.56      575.05     17.81 o
  -2  -9   7      197.24      183.36     13.12 o
  -1  -9   7       20.48       12.56      4.05 o
   0  -9   7        1.65       -3.37      2.76 o
   1  -9   7       97.11      105.05      6.57 o
   2  -9   7       70.44       71.28      4.29 o
   3  -9   7      193.23      187.59      5.47 o
   4  -9   7      277.56      271.30      6.35 o
   5  -9   7      888.64      886.54     12.45 o
   6  -9   7       83.71       75.16      3.68 o
   7  -9   7      812.94      848.16     34.81 o
   8  -9   7      241.83      273.15     19.89 o
   9  -9   7       73.36       77.77     13.04 o
  10  -9   7       71.32       74.34      6.34 o
  11  -9   7       54.09       54.50      6.91 o
  -8  -8   7      227.69      254.34     15.73 o
  -7  -8   7      350.12      354.53     15.65 o
  -6  -8   7      648.00      644.44     20.68 o
  -5  -8   7      687.58      684.40     21.85 o
  -4  -8   7      466.34      445.05     15.30 o
  -3  -8   7       89.16       92.34     13.79 o
  -2  -8   7        7.11        3.60      3.65 o
  -1  -8   7        0.86       -0.29      2.82 o
   0  -8   7       24.94       30.57      3.59 o
   1  -8   7      241.21      232.24      6.98 o
   2  -8   7      542.97      540.12     10.03 o
   3  -8   7      874.61      878.05     12.79 o
   4  -8   7      244.27      227.67      5.10 o
   5  -8   7     1099.61     1091.39     14.71 o
   6  -8   7       65.90       65.42      2.58 o
   7  -8   7        0.72       -0.23      3.14 o
   8  -8   7      317.05      312.95      8.07 o
   9  -8   7      381.84      383.28      9.74 o
  10  -8   7      203.23      205.13      7.73 o
  11  -8   7       15.03       11.40      4.15 o
  -9  -7   7      402.18      413.27     17.50 o
  -8  -7   7      437.03      448.20     17.58 o
  -7  -7   7      319.70      331.52     16.10 o
  -6  -7   7      526.41      495.39     18.33 o
  -5  -7   7      244.94      232.14     17.66 o
  -4  -7   7       86.38       81.95      6.88 o
  -3  -7   7      102.69      108.81      6.94 o
  -2  -7   7      265.78      267.07      9.57 o
  -1  -7   7        8.09        5.21      2.84 o
   0  -7   7        5.31        6.12      4.23 o
   1  -7   7      844.81      841.85     13.99 o
   2  -7   7     1360.35     1357.14     18.74 o
   3  -7   7      673.59      661.98     10.28 o
   4  -7   7      100.00      101.65      3.41 o
   5  -7   7       83.54       86.81      4.65 o
   6  -7   7      256.91      266.77      5.39 o
   7  -7   7      715.56      720.34      9.79 o
   8  -7   7      204.10      197.15      7.07 o
   9  -7   7      523.67      538.02     13.10 o
  10  -7   7      345.01      395.24     11.63 o
  11  -7   7       12.53        8.10      4.47 o
  -9  -6   7      530.35      559.09     19.89 o
  -8  -6   7      202.51      225.11     10.35 o
  -7  -6   7       32.20       24.29      4.80 o
  -6  -6   7       11.07       11.08      5.14 o
  -5  -6   7        2.86        2.13      3.10 o
  -4  -6   7      267.67      292.01      9.52 o
  -3  -6   7     1627.41     1584.66     28.40 o
  -2  -6   7      753.25      750.07     16.33 o
  -1  -6   7      667.55      669.45     16.52 o
   0  -6   7      118.28      119.44      4.14 o
   1  -6   7       28.28       36.89      2.58 o
   2  -6   7     1141.77     1190.17     16.43 o
   3  -6   7       48.44       57.47      2.82 o
   4  -6   7       66.61       69.88      2.52 o
   5  -6   7      421.96      420.60      7.52 o
   6  -6   7      110.23      113.54      4.51 o
   7  -6   7      433.38      444.95     11.17 o
   8  -6   7       70.42       76.02      5.74 o
   9  -6   7      335.88      334.04     11.86 o
  10  -6   7      493.35      516.45     14.25 o
  11  -6   7      113.67      113.46      8.01 o
 -10  -5   7      153.71      157.86     12.10 o
  -9  -5   7        1.21       -2.21      4.23 o
  -8  -5   7       12.82       15.90      4.75 o
  -7  -5   7        1.72        1.87      3.54 o
  -6  -5   7       33.45       46.09      4.90 o
  -5  -5   7       71.15       77.19      5.98 o
  -4  -5   7       80.67       68.49      3.88 o
  -3  -5   7      908.07      906.05     14.00 o
  -2  -5   7      728.43      757.46     11.93 o
  -1  -5   7      108.02       96.25      3.19 o
   0  -5   7      266.55      293.61      5.27 o
   1  -5   7        2.52        4.99      1.48 o
   2  -5   7      714.09      753.38     12.25 o
   3  -5   7      732.88      748.25     17.28 o
   4  -5   7     2742.66     2776.53     30.80 o
   5  -5   7     1933.48     1992.22     25.47 o
   6  -5   7      269.04      262.34      7.19 o
   7  -5   7      399.41      403.56     11.22 o
   8  -5   7      242.73      232.37      8.96 o
   9  -5   7      191.75      170.05      9.79 o
  10  -5   7       22.87       17.42      5.06 o
  11  -5   7        2.43        6.17      6.39 o
 -11  -4   7        0.91       -3.56      5.54 o
 -10  -4   7       51.98       42.95     14.34 o
  -9  -4   7        1.71       -3.21      4.76 o
  -8  -4   7      265.80      277.23     11.04 o
  -7  -4   7      235.69      248.28      9.47 o
  -6  -4   7      511.64      530.00     13.80 o
  -5  -4   7      814.73      800.50     17.47 o
  -4  -4   7      824.80      857.53     12.90 o
  -3  -4   7      752.20      774.65     11.65 o
  -2  -4   7      443.11      452.97      8.56 o
  -1  -4   7       31.83       34.59      2.34 o
   0  -4   7      618.80      652.13      9.13 o
   1  -4   7       88.93       81.48      3.17 o
   2  -4   7      446.05      462.75      7.23 o
   3  -4   7      945.16      892.81     11.90 o
   4  -4   7     1837.93     1831.56     23.91 o
   5  -4   7     1272.53     1291.12     20.95 o
   6  -4   7      231.26      231.15      8.42 o
   7  -4   7       68.91       57.29      5.12 o
   8  -4   7       10.76       11.59      4.19 o
   9  -4   7      162.89      147.32      8.26 o
  10  -4   7      158.98      156.45     11.26 o
  11  -4   7      332.91      359.35     18.08 o
 -11  -3   7        1.80        3.28      6.08 o
 -10  -3   7        7.81       -6.73      5.08 o
  -9  -3   7      125.51      127.59     14.01 o
  -8  -3   7      903.00      888.97     20.18 o
  -7  -3   7      947.48      948.42     20.48 o
  -6  -3   7      451.07      494.98     13.01 o
  -5  -3   7       19.19       25.24      3.21 o
  -4  -3   7        4.73        6.49      2.16 o
  -3  -3   7      299.82      318.23      7.35 o
  -2  -3   7      255.84      256.98      5.72 o
  -1  -3   7     1280.18     1233.63     17.68 o
   0  -3   7     1254.49     1259.65     18.04 o
   1  -3   7      867.73      848.79     10.79 o
   2  -3   7     1431.29     1435.68     16.37 o
   3  -3   7     1679.74     1683.63     20.43 o
   4  -3   7     1391.09     1347.98     26.32 o
   5  -3   7      581.01      576.32     14.15 o
   6  -3   7       27.44       24.40      4.25 o
   7  -3   7      201.62      209.60      9.06 o
   8  -3   7      134.08      133.28      7.85 o
   9  -3   7      456.94      443.70     17.71 o
  10  -3   7      147.94      139.42     16.90 o
  11  -3   7      107.96      128.13     11.83 o
 -11  -2   7       88.23       93.79     10.93 o
 -10  -2   7      429.56      450.02     18.37 o
  -9  -2   7      338.14      354.71     11.77 o
  -8  -2   7     1533.38     1502.44     29.04 o
  -7  -2   7      560.85      567.93     16.47 o
  -6  -2   7        2.05       -1.44      2.37 o
  -5  -2   7        4.80        4.07      2.27 o
  -4  -2   7      362.69      376.50     15.27 o
  -3  -2   7      811.10      763.26     14.53 o
  -2  -2   7      428.07      381.78      7.30 o
  -1  -2   7      996.97      943.27     13.95 o
   0  -2   7     2265.61     2320.52     30.07 o
   1  -2   7     1761.47     1771.13     21.93 o
   2  -2   7      146.81      133.70      4.83 o
   3  -2   7      645.56      643.59     11.48 o
   4  -2   7       25.13       25.37      2.89 o
   5  -2   7        8.67       10.72      3.62 o
   6  -2   7       87.35       82.98      8.24 o
   7  -2   7     1252.35     1267.20     28.75 o
   8  -2   7      602.07      584.87     25.86 o
   9  -2   7       24.14       26.98      7.58 o
  10  -2   7      123.81      127.47     13.81 o
  11  -2   7       74.22       60.70     10.17 o
 -12  -1   7      429.54      454.59     30.33 o
 -11  -1   7      178.39      191.27     12.40 o
 -10  -1   7      212.39      212.55     12.31 o
  -9  -1   7        2.18       -0.86      4.39 o
  -8  -1   7       28.22       31.96      4.48 o
  -7  -1   7      658.20      624.32     13.42 o
  -6  -1   7       50.46       53.37      4.00 o
  -5  -1   7      531.76      507.45     11.05 o
  -4  -1   7      373.19      349.05     11.83 o
  -3  -1   7     1887.18     1994.25     26.93 o
  -2  -1   7     2522.14     2547.00     30.22 o
  -1  -1   7     1751.97     1775.64     22.22 o
   0  -1   7     3045.32     3051.80     35.34 o
   1  -1   7     1174.42     1245.55     21.05 o
   2  -1   7       11.54       13.59      4.18 o
   3  -1   7      949.62      977.74     17.86 o
   4  -1   7      712.97      721.46     12.26 o
   5  -1   7     1680.61     1710.59     26.88 o
   6  -1   7      460.12      457.94     11.98 o
   7  -1   7       44.74       28.84      6.78 o
   8  -1   7      223.67      216.79     13.49 o
   9  -1   7       28.33       25.48      7.73 o
  10  -1   7      254.95      286.77     16.82 o
 -12   0   7       70.78       80.14     15.79 o
 -11   0   7      104.10      114.39      9.99 o
 -10   0   7      181.11      189.49     13.32 o
  -9   0   7      514.38      517.11     40.25 o
  -8   0   7       93.87       82.36      5.19 o
  -7   0   7     1208.76     1239.91     21.56 o
  -6   0   7     1460.64     1436.83     23.69 o
  -5   0   7     1643.28     1642.52     26.04 o
  -4   0   7      355.88      324.61      9.55 o
  -3   0   7      539.20      546.37     10.45 o
  -2   0   7     4475.93     4478.99     50.34 o
  -1   0   7      578.81      567.12      9.79 o
   0   0   7       13.77       16.72      2.67 o
   1   0   7      269.54      267.68      7.22 o
   2   0   7      126.99      108.11      4.37 o
   3   0   7      256.06      265.21      6.88 o
   4   0   7      182.66      191.87      7.73 o
   5   0   7      186.22      187.16      7.60 o
   6   0   7      454.54      448.91     12.48 o
   7   0   7      147.54      165.60     19.78 o
   8   0   7        3.93        3.10      6.15 o
   9   0   7        0.79       -6.36      6.61 o
  10   0   7      159.81      151.51     13.87 o
 -12   1   7        1.75        5.95     10.39 o
 -11   1   7      205.00      215.60     20.49 o
 -10   1   7       27.66       25.61      6.28 o
  -9   1   7       98.16      110.64      8.81 o
  -8   1   7     1181.22     1194.53     21.43 o
  -7   1   7     1290.93     1287.60     22.16 o
  -6   1   7      441.60      469.42     11.06 o
  -5   1   7      960.78      904.47     16.67 o
  -4   1   7      632.29      632.48     12.86 o
  -3   1   7      179.25      170.20      5.73 o
  -2   1   7        3.10        2.36      1.86 o
  -1   1   7      315.49      329.05      7.37 o
   0   1   7     1296.46     1321.46     20.38 o
   1   1   7      230.77      237.77      6.15 o
   2   1   7      322.40      319.61      7.81 o
   3   1   7      297.54      293.21      8.38 o
   4   1   7      378.88      368.87      9.75 o
   5   1   7      744.57      728.58     17.15 o
   6   1   7      413.55      392.89     12.21 o
   7   1   7       43.76       44.07      8.72 o
   8   1   7       91.70       84.86     10.86 o
   9   1   7       49.83       61.87     10.55 o
 -12   2   7        6.27        0.34      9.60 o
 -11   2   7       64.79       69.55     13.67 o
 -10   2   7      289.01      283.66     23.17 o
  -9   2   7      587.33      588.05     16.55 o
  -8   2   7      526.71      551.43     18.66 o
  -7   2   7     2062.99     1989.62     39.60 o
  -6   2   7      988.90     1025.78     20.77 o
  -5   2   7      674.58      669.42     13.74 o
  -4   2   7       39.38       36.39      3.67 o
  -3   2   7      620.88      596.80     11.59 o
  -2   2   7      101.46      106.89      4.89 o
  -1   2   7       42.08       30.96      4.50 o
   0   2   7     1329.07     1358.43     20.31 o
   1   2   7      249.30      257.41      7.79 o
   2   2   7      271.57      261.38      8.60 o
   3   2   7       29.51       29.25      3.72 o
   4   2   7       13.57       21.20      6.29 o
   5   2   7       12.33       18.41      4.14 o
   6   2   7       43.94       40.56      9.29 o
   7   2   7      280.69      273.97     16.74 o
   8   2   7      475.42      529.80     46.99 o
 -12   3   7       63.84       65.79     14.39 o
 -11   3   7      605.12      529.01     31.24 o
 -10   3   7      200.46      207.33     19.43 o
  -9   3   7      269.83      275.96     11.19 o
  -8   3   7      312.73      357.25     17.38 o
  -7   3   7      407.53      421.57     13.21 o
  -6   3   7       38.46       28.83      3.76 o
  -5   3   7      536.08      499.22     11.69 o
  -4   3   7      244.21      252.46      8.01 o
  -3   3   7      163.02      170.17      6.13 o
  -2   3   7     1661.19     1666.63     24.65 o
  -1   3   7      613.69      613.07     11.80 o
   0   3   7     1188.81     1144.27     20.29 o
   1   3   7      740.51      750.28     15.38 o
   2   3   7      110.00      102.34      5.74 o
   3   3   7       14.01       12.20      3.59 o
   4   3   7       34.13       32.31      4.88 o
   5   3   7      212.83      216.41     10.85 o
   6   3   7      197.96      208.00     10.03 o
   7   3   7      138.31      146.55     13.65 o
   8   3   7        8.52       -7.63      8.64 o
 -12   4   7      712.06      721.98     38.31 o
 -11   4   7      977.74     1015.81     45.97 o
 -10   4   7      292.79      224.76     20.61 o
  -9   4   7      118.61      132.66     11.40 o
  -8   4   7        0.16        3.12      5.38 o
  -7   4   7      170.94      156.86     11.52 o
  -6   4   7      323.48      318.37     14.38 o
  -5   4   7      584.50      589.48     13.22 o
  -4   4   7      174.41      192.17      7.35 o
  -3   4   7       65.77       71.76      4.71 o
  -2   4   7        4.10        3.71      2.50 o
  -1   4   7      317.53      312.79      9.13 o
   0   4   7        4.58        5.65      2.99 o
   1   4   7      303.66      301.01      9.38 o
   2   4   7      151.25      161.12      7.18 o
   3   4   7      535.90      525.85     25.96 o
   4   4   7      424.73      409.51     13.50 o
   5   4   7      202.68      212.77     16.72 o
   6   4   7      207.41      235.28     10.98 o
   7   4   7      298.68      327.01     20.08 o
 -11   5   7      234.09      272.43     23.17 o
 -10   5   7       16.68       11.26     10.37 o
  -9   5   7      537.86      523.29     21.47 o
  -8   5   7      196.25      183.76      9.45 o
  -7   5   7      106.62      119.16      7.84 o
  -6   5   7       61.28       82.52      9.44 o
  -5   5   7     1038.73     1026.86     23.45 o
  -4   5   7     1045.88     1013.41     19.46 o
  -3   5   7      297.27      287.31     10.55 o
  -2   5   7        5.08        4.14      3.57 o
  -1   5   7      193.19      165.27      7.16 o
   0   5   7      226.62      224.30      8.19 o
   1   5   7       19.28       17.94      3.97 o
   2   5   7      411.29      408.64     11.75 o
   3   5   7      483.98      505.09     15.55 o
   4   5   7      304.83      306.35     18.22 o
   5   5   7      166.49      189.42     13.29 o
   6   5   7      254.92      244.37     11.92 o
 -11   6   7       55.57       48.41     13.67 o
 -10   6   7       37.33       28.04     11.21 o
  -9   6   7      263.75      292.94     23.14 o
  -8   6   7      258.03      259.63     15.34 o
  -7   6   7      290.57      296.47     18.17 o
  -6   6   7      468.08      508.32     15.74 o
  -5   6   7      442.75      436.95     17.11 o
  -4   6   7      265.23      247.29     13.01 o
  -3   6   7      139.23      137.88      9.72 o
  -2   6   7      248.50      259.17      8.93 o
  -1   6   7      341.56      377.90     11.11 o
   0   6   7      369.72      376.74     11.31 o
   1   6   7      344.74      353.05     14.57 o
   2   6   7       49.88       46.57      5.55 o
   3   6   7      636.28      654.68     18.40 o
   4   6   7       75.88       77.05      7.58 o
 -10   7   7      137.42      118.78     17.19 o
  -9   7   7      369.17      338.58     25.58 o
  -8   7   7      389.36      423.35     28.33 o
  -7   7   7      118.58      101.33     15.67 o
  -6   7   7       39.03       40.12     12.54 o
  -5   7   7      139.58      137.80     10.66 o
  -4   7   7      102.21       97.96     11.37 o
  -3   7   7      585.88      621.69     20.36 o
  -2   7   7      395.34      403.81     13.75 o
  -1   7   7      401.03      423.10     14.28 o
   0   7   7      179.20      184.37     10.61 o
   1   7   7      496.10      469.34     15.48 o
   2   7   7      211.96      203.85     10.77 o
   3   7   7      334.05      304.95     15.36 o
  -8   8   7      103.90      122.78     17.74 o
  -7   8   7       61.04       72.52     15.09 o
  -6   8   7       56.49       53.16     14.03 o
  -5   8   7      187.17      150.87     18.64 o
  -4   8   7      291.32      322.12     14.38 o
  -3   8   7       53.38       48.79      6.06 o
  -2   8   7       53.89       50.26      7.43 o
  -1   8   7        3.17       -1.99      5.45 o
   0   8   7      410.00      452.38     21.03 o
   1   8   7      532.92      564.95     22.99 o
  -6   9   7      826.98      853.71     43.06 o
  -5   9   7      250.90      283.71     25.41 o
  -4   9   7      232.29      231.56     13.07 o
  -3   9   7      174.83      189.48     17.54 o
  -2   9   7      631.56      612.51     21.61 o
   0 -13   8      223.09      213.68     11.29 o
   1 -13   8      565.32      567.51     17.70 o
   2 -13   8      758.56      779.79     20.95 o
   3 -13   8      188.71      198.90     12.84 o
   4 -13   8      534.17      558.64     15.54 o
   5 -13   8       69.40       70.99      6.62 o
   6 -13   8        0.38       -7.64      3.82 o
  -2 -12   8        7.93        4.78     10.23 o
  -1 -12   8       88.56      101.04      8.44 o
   0 -12   8      499.25      525.35     17.35 o
   1 -12   8      901.42      888.27     22.88 o
   2 -12   8      774.05      762.73     19.91 o
   3 -12   8       30.15       36.97      4.96 o
   4 -12   8        4.69       -6.38      5.62 o
   5 -12   8       18.72       15.08      3.26 o
   6 -12   8      203.68      199.92      8.55 o
   7 -12   8       46.86       52.60      9.32 o
  -4 -11   8      106.36       84.56      9.10 o
  -3 -11   8      393.53      398.90     15.95 o
  -2 -11   8      588.10      621.84     19.50 o
  -1 -11   8     1146.21     1146.23     28.27 o
   0 -11   8      189.36      199.06      9.97 o
   1 -11   8       55.34       63.43      6.01 o
   2 -11   8        1.85       -2.27      3.20 o
   3 -11   8       34.49       40.08      7.24 o
   4 -11   8      430.81      441.38     13.71 o
   5 -11   8       80.89       91.18      4.31 o
   6 -11   8       42.53       50.29      4.35 o
   7 -11   8      175.62      176.65     17.76 o
   8 -11   8      118.03      106.29     14.61 o
   9 -11   8      254.00      301.00     23.07 o
  -5 -10   8      136.94      135.51     10.44 o
  -4 -10   8      442.74      457.80     17.18 o
  -3 -10   8      897.15      921.91     30.99 o
  -2 -10   8      265.30      272.01     11.98 o
  -1 -10   8       24.27       19.62      7.93 o
   0 -10   8       13.55       12.23      4.18 o
   1 -10   8      126.25      138.33      6.77 o
   2 -10   8      189.19      191.42      7.21 o
   3 -10   8       28.89       30.33      3.78 o
   4 -10   8       58.96       69.30      4.15 o
   5 -10   8       32.87       31.03      2.85 o
   6 -10   8      298.38      314.77     14.91 o
   7 -10   8      206.92      199.81      7.58 o
   8 -10   8      244.89      214.66     18.30 o
   9 -10   8        4.91        5.64     10.10 o
  10 -10   8        9.20        8.56     11.21 o
  -7  -9   8        3.49        3.45      5.90 o
  -6  -9   8      321.45      316.15     14.82 o
  -5  -9   8      404.54      439.50     16.73 o
  -4  -9   8      314.33      319.38     15.91 o
  -3  -9   8       62.18       74.90      9.17 o
  -2  -9   8        6.56        4.92      5.32 o
  -1  -9   8       26.22       25.48      4.71 o
   0  -9   8       48.13       53.71      6.68 o
   1  -9   8      482.68      466.15     15.17 o
   2  -9   8      749.80      759.47     17.96 o
   3  -9   8      661.14      671.82     12.17 o
   4  -9   8      398.42      420.35     16.27 o
   5  -9   8      276.01      278.58      6.56 o
   6  -9   8       86.46       90.21      6.41 o
   7  -9   8       26.53       21.50      2.96 o
   8  -9   8       36.16       35.90      4.22 o
   9  -9   8      139.68      142.29      8.12 o
  10  -9   8       94.03       95.92      5.28 o
  -8  -8   8       98.00       85.69      9.34 o
  -7  -8   8      337.42      365.20     17.36 o
  -6  -8   8      491.96      481.33     17.64 o
  -5  -8   8      245.01      277.68     16.32 o
  -4  -8   8      170.81      164.44     18.91 o
  -3  -8   8       59.93       56.41      6.26 o
  -2  -8   8        5.69        3.90      3.85 o
  -1  -8   8       80.52       94.90     18.07 o
   0  -8   8       25.54       31.22      4.53 o
   1  -8   8      424.96      460.55      9.51 o
   2  -8   8     1299.33     1242.78     19.50 o
   3  -8   8      367.33      368.60      9.92 o
   4  -8   8       10.34        6.67      2.29 o
   5  -8   8       12.83       14.86      2.37 o
   6  -8   8      227.06      218.06      7.21 o
   7  -8   8      186.42      176.93      5.23 o
   8  -8   8      563.80      566.83     24.00 o
   9  -8   8      707.67      725.02     16.11 o
  10  -8   8      709.28      695.73     20.42 o
  -8  -7   8      296.93      289.05     15.80 o
  -7  -7   8       19.05       19.99      6.15 o
  -6  -7   8       23.17       16.52      5.36 o
  -5  -7   8       15.16       12.82      4.82 o
  -4  -7   8      416.55      417.41     14.64 o
  -3  -7   8      775.30      783.23     20.75 o
  -2  -7   8      579.86      607.46     36.40 o
  -1  -7   8      435.50      450.26     11.75 o
   0  -7   8     1556.57     1544.43     25.59 o
   1  -7   8       64.87       63.60      3.76 o
   2  -7   8       85.51       79.73      3.99 o
   3  -7   8       19.69       23.91      3.73 o
   4  -7   8      225.98      225.19      8.55 o
   5  -7   8       13.28       12.44      2.50 o
   6  -7   8       63.12       67.98      3.72 o
   7  -7   8      295.35      290.77      7.32 o
   8  -7   8      784.20      761.88     16.92 o
   9  -7   8      521.89      512.83     17.54 o
  10  -7   8      358.74      376.74     12.14 o
  11  -7   8       68.36       61.94      6.57 o
  -9  -6   8        4.31        0.11      5.22 o
  -8  -6   8        0.26       -0.59      4.96 o
  -7  -6   8       22.83       16.76      5.79 o
  -6  -6   8      156.39      144.56      7.76 o
  -5  -6   8      103.42      112.17      6.73 o
  -4  -6   8      434.21      472.93     12.86 o
  -3  -6   8      719.84      733.47     16.32 o
  -2  -6   8      411.56      401.06     14.08 o
  -1  -6   8       65.57       53.67      4.67 o
   0  -6   8      112.96      104.81      3.84 o
   1  -6   8      335.03      361.96      9.20 o
   2  -6   8      210.12      201.63      7.50 o
   3  -6   8      518.73      520.12      9.34 o
   4  -6   8      910.43      901.00     15.23 o
   5  -6   8     1400.17     1442.83     22.26 o
   6  -6   8      181.72      191.91      9.69 o
   7  -6   8      388.78      387.08     11.37 o
   8  -6   8      657.03      666.10     16.14 o
   9  -6   8      543.01      544.75     14.92 o
  10  -6   8        8.03        8.40      4.83 o
  11  -6   8      142.60      137.62     11.17 o
 -10  -5   8       40.71       60.71     12.27 o
  -9  -5   8       80.73       76.40      7.23 o
  -8  -5   8      362.62      364.29     12.72 o
  -7  -5   8      387.44      382.94     12.48 o
  -6  -5   8      128.85      132.45      7.82 o
  -5  -5   8      176.92      211.74      8.64 o
  -4  -5   8      433.41      431.94     11.87 o
  -3  -5   8     2667.64     2710.17     38.53 o
  -2  -5   8      416.46      396.14      8.14 o
  -1  -5   8        7.37        8.54      1.90 o
   0  -5   8      455.86      472.23      8.25 o
   1  -5   8      274.46      277.58      6.30 o
   2  -5   8      492.26      472.23     14.02 o
   3  -5   8     1341.87     1386.27     19.49 o
   4  -5   8     1463.41     1399.69     22.06 o
   5  -5   8     1102.36     1079.46     21.72 o
   6  -5   8      496.85      507.29     13.17 o
   7  -5   8       76.35       82.71      6.07 o
   8  -5   8       10.33       11.74      4.41 o
   9  -5   8        0.14        6.25      4.82 o
  10  -5   8      126.19      118.08     10.56 o
  11  -5   8       60.04       68.13      9.47 o
 -10  -4   8       49.07       70.38     14.51 o
  -9  -4   8      700.29      717.89     36.65 o
  -8  -4   8      958.55      955.46     22.05 o
  -7  -4   8      230.12      251.22      9.89 o
  -6  -4   8      373.69      387.20     11.72 o
  -5  -4   8      389.36      380.28     19.32 o
  -4  -4   8        4.58        5.44      2.98 o
  -3  -4   8      126.94      125.97      5.46 o
  -2  -4   8       10.43        5.84      2.32 o
  -1  -4   8      385.09      415.97      8.49 o
   0  -4   8      309.78      323.95      7.29 o
   1  -4   8      266.89      264.18      5.96 o
   2  -4   8     1015.56      934.81     11.86 o
   3  -4   8     1456.64     1471.88     18.45 o
   4  -4   8     1088.96     1102.03     22.36 o
   5  -4   8      588.96      606.22     17.32 o
   6  -4   8       13.32       16.79      4.50 o
   7  -4   8      333.05      314.50     11.27 o
   8  -4   8      299.00      318.23     11.90 o
   9  -4   8      119.16      108.69     10.22 o
  10  -4   8      235.40      288.76     27.19 o
 -11  -3   8      228.97      231.33     14.50 o
 -10  -3   8      440.21      487.51     19.54 o
  -9  -3   8      100.46       97.50      7.19 o
  -8  -3   8      902.47      910.57     20.94 o
  -7  -3   8      612.60      628.96     16.06 o
  -6  -3   8       17.79       19.71      3.83 o
  -5  -3   8       14.75       12.12      4.18 o
  -4  -3   8      283.85      297.57      9.44 o
  -3  -3   8      432.69      448.76      9.38 o
  -2  -3   8       46.78       49.52      3.38 o
  -1  -3   8     1859.48     1807.95     24.76 o
   0  -3   8     2122.28     2011.62     30.16 o
   1  -3   8     2145.10     2138.15     37.13 o
   2  -3   8      315.30      302.71      6.70 o
   3  -3   8      435.31      413.12     11.94 o
   4  -3   8      295.23      326.90     10.79 o
   5  -3   8        4.10        1.07      3.64 o
   6  -3   8        5.88        5.15      3.95 o
   7  -3   8      190.77      209.29      9.87 o
   8  -3   8      517.84      547.31     26.86 o
   9  -3   8      162.04      154.88     21.90 o
  10  -3   8      184.03      205.11     14.71 o
 -11  -2   8      267.13      286.97     15.54 o
 -10  -2   8      250.94      243.75     13.81 o
  -9  -2   8      213.00      222.19     13.32 o
  -8  -2   8        4.27        5.02      3.93 o
  -7  -2   8       35.48       37.57      7.54 o
  -6  -2   8        0.22       -2.84      2.75 o
  -5  -2   8       89.13       91.38      5.66 o
  -4  -2   8      612.77      603.09     12.65 o
  -3  -2   8      731.55      743.36     14.87 o
  -2  -2   8     1839.33     1781.31     22.74 o
  -1  -2   8     3563.74     3591.12     51.64 o
   0  -2   8     1308.91     1304.64     19.35 o
   1  -2   8       22.63       31.98      3.68 o
   2  -2   8       26.96       29.45      3.55 o
   3  -2   8       95.84       92.26      7.55 o
   4  -2   8      595.66      557.14     15.13 o
   5  -2   8      917.10      884.95     20.76 o
   6  -2   8     1398.93     1392.70     35.94 o
   7  -2   8       50.07       62.68      8.53 o
   8  -2   8       51.00       49.92      8.69 o
   9  -2   8      139.84      125.92     11.65 o
  10  -2   8        0.85       10.55      7.85 o
 -11  -1   8      112.13      126.99     13.46 o
 -10  -1   8       24.45       22.18      6.65 o
  -9  -1   8       36.68       23.67      6.45 o
  -8  -1   8       44.93       48.24      5.16 o
  -7  -1   8       31.17       43.86      4.77 o
  -6  -1   8       24.22       19.55      3.70 o
  -5  -1   8       13.33       15.13      3.52 o
  -4  -1   8     1614.95     1629.20     33.53 o
  -3  -1   8     3321.20     3249.45     40.88 o
  -2  -1   8     2345.65     2273.73     28.07 o
  -1  -1   8      185.67      202.78      5.74 o
   0  -1   8      376.00      396.23      8.96 o
   1  -1   8      191.48      201.75      8.40 o
   2  -1   8      390.69      381.20     10.32 o
   3  -1   8      295.25      298.05     11.07 o
   4  -1   8      677.60      642.02     27.28 o
   5  -1   8      185.23      190.33      9.62 o
   6  -1   8       28.98       32.96      7.21 o
   7  -1   8      183.86      213.62     17.84 o
   8  -1   8        1.30      -10.25      5.71 o
   9  -1   8        1.15        1.73      7.23 o
 -11   0   8        7.03        6.54      6.39 o
 -10   0   8      192.59      177.28     12.15 o
  -9   0   8       84.56       88.39      8.73 o
  -8   0   8       27.40       25.17      4.34 o
  -7   0   8       52.21       42.82      4.83 o
  -6   0   8      588.21      584.37     14.75 o
  -5   0   8     1110.73     1074.66     23.22 o
  -4   0   8      476.91      506.76     11.56 o
  -3   0   8      116.65      120.21      5.59 o
  -2   0   8      133.92      122.88      4.76 o
  -1   0   8      651.70      643.59     11.21 o
   0   0   8       31.64       31.05      3.10 o
   1   0   8      768.61      745.71     18.98 o
   2   0   8      873.54      880.64     20.43 o
   3   0   8      416.45      415.63     11.58 o
   4   0   8      209.08      208.59      9.77 o
   5   0   8      700.57      685.30     16.47 o
   6   0   8      110.78      115.11     10.72 o
   7   0   8        1.59       -1.34      7.69 o
   8   0   8       43.81       21.84      8.59 o
   9   0   8      117.44       94.99     23.65 o
 -11   1   8       73.32       66.59     13.89 o
 -10   1   8        3.68        0.76      5.11 o
  -9   1   8       16.44       14.25      5.79 o
  -8   1   8      274.57      282.02     13.58 o
  -7   1   8     1301.85     1300.17     26.01 o
  -6   1   8     1166.02     1194.15     24.11 o
  -5   1   8      279.20      264.97      8.22 o
  -4   1   8        0.15       -2.80      2.41 o
  -3   1   8       29.95       25.65      3.25 o
  -2   1   8       70.83       67.31      4.21 o
  -1   1   8     1046.21      963.26     18.23 o
   0   1   8     1679.58     1597.99     31.44 o
   1   1   8      126.71      120.84      7.46 o
   2   1   8      222.55      231.86      8.21 o
   3   1   8       88.12       94.54      7.86 o
   4   1   8      127.80      126.90     12.80 o
   5   1   8      130.41      135.54      7.39 o
   6   1   8       71.33       60.52      9.60 o
   7   1   8      246.94      263.65     16.44 o
   8   1   8      260.44      261.71     17.37 o
 -11   2   8       16.06        2.75      9.98 o
 -10   2   8       14.13       12.45      5.99 o
  -9   2   8      149.18      154.96     10.87 o
  -8   2   8      421.47      422.87     16.59 o
  -7   2   8      348.27      354.13     11.39 o
  -6   2   8        1.30        1.24      3.34 o
  -5   2   8      101.97       81.31      6.05 o
  -4   2   8      297.38      288.04      8.87 o
  -3   2   8      193.78      167.47      7.08 o
  -2   2   8     1092.89     1034.39     29.88 o
  -1   2   8     1847.25     1813.72     38.01 o
   0   2   8     1933.88     1984.76     69.26 o
   1   2   8       26.52       32.09      3.98 o
   2   2   8       41.34       45.09      4.34 o
   3   2   8      138.01      136.01      7.39 o
   4   2   8      214.87      210.42      9.07 o
   5   2   8      327.37      329.58     14.37 o
   6   2   8      231.01      233.61     15.44 o
   7   2   8      708.94      793.94     45.31 o
 -11   3   8      432.31      474.99     30.45 o
 -10   3   8        1.89       -3.98      8.03 o
  -9   3   8       23.91       21.08      6.34 o
  -8   3   8        8.65        9.00      5.20 o
  -7   3   8       96.11       74.09      8.72 o
  -6   3   8      231.17      222.53      9.02 o
  -5   3   8      998.56      991.01     41.82 o
  -4   3   8     1198.75     1177.13     24.24 o
  -3   3   8     1446.56     1352.04     28.45 o
  -2   3   8       16.23       19.77      3.96 o
  -1   3   8       16.60       17.74      4.71 o
   0   3   8     1562.96     1589.05     26.73 o
   1   3   8       17.91       16.15      3.68 o
   2   3   8       69.26       87.05      5.67 o
   3   3   8      274.80      302.48     12.51 o
   4   3   8      614.60      635.08     17.26 o
   5   3   8      181.58      190.90     12.20 o
   6   3   8       47.78       55.08     10.55 o
   7   3   8      305.92      291.87     18.74 o
 -11   4   8       80.74       64.71     14.73 o
 -10   4   8        3.44      -15.72      7.86 o
  -9   4   8       40.04       41.27     12.66 o
  -8   4   8       18.35       14.64      5.85 o
  -7   4   8      130.51      123.46     10.45 o
  -6   4   8      307.42      290.28     13.95 o
  -5   4   8     1198.59     1112.45     46.61 o
  -4   4   8      266.92      293.00     10.72 o
  -3   4   8      319.05      345.34     10.72 o
  -2   4   8      151.00      156.21     11.99 o
  -1   4   8       45.39       45.42      4.61 o
   0   4   8       83.85       91.94      5.72 o
   1   4   8       47.56       45.69      4.81 o
   2   4   8     1835.00     1848.15     31.44 o
   3   4   8      169.93      180.10      9.24 o
   4   4   8      375.64      395.86     13.79 o
   5   4   8      388.87      379.52     13.93 o
   6   4   8      268.04      283.57     18.57 o
 -10   5   8       13.34       15.55     11.55 o
  -9   5   8      120.83      147.11     17.91 o
  -8   5   8      170.50      149.50     17.74 o
  -7   5   8      988.72      948.58     32.70 o
  -6   5   8      963.85      974.44     31.70 o
  -5   5   8     1314.60     1229.51     32.79 o
  -4   5   8      220.22      220.17     12.72 o
  -3   5   8        0.96       -3.02      3.83 o
  -2   5   8      101.65      109.10      8.28 o
  -1   5   8      227.73      224.56      8.59 o
   0   5   8      482.04      477.03     12.81 o
   1   5   8       28.94       33.55      4.88 o
   2   5   8      721.37      761.63     26.10 o
   3   5   8      164.27      167.94      9.41 o
   4   5   8       22.46       22.49      5.75 o
 -10   6   8        4.17        5.86     10.49 o
  -9   6   8      486.70      524.99     32.31 o
  -8   6   8      429.36      405.80     28.04 o
  -7   6   8      353.35      359.19     26.54 o
  -6   6   8      257.93      295.87     14.85 o
  -5   6   8        0.36        2.39      5.74 o
  -4   6   8       37.96       43.39      7.87 o
  -3   6   8      530.02      463.17     22.22 o
  -2   6   8      211.71      205.80     11.68 o
  -1   6   8      529.47      561.34     17.72 o
   0   6   8     1066.83     1138.61     22.68 o
   1   6   8      251.39      272.53     11.55 o
   2   6   8      129.55      147.59      9.15 o
   3   6   8      178.67      151.63     13.13 o
  -8   7   8       94.66       81.15     15.86 o
  -7   7   8       79.13       86.45     15.69 o
  -6   7   8       84.58      111.07     17.09 o
  -5   7   8       31.92       12.42      6.95 o
  -4   7   8        3.36        6.84      6.56 o
  -3   7   8      243.65      244.60     14.61 o
  -2   7   8      308.99      331.59     14.99 o
  -1   7   8      127.41      123.57      8.88 o
   0   7   8       76.15       74.86      9.19 o
   1   7   8      236.53      251.82     12.04 o
  -6   8   8       72.09       58.42     15.82 o
  -5   8   8      321.01      327.97     26.13 o
  -4   8   8      304.79      290.07     24.81 o
  -3   8   8      287.52      296.70     23.83 o
  -2   8   8      275.37      270.33     14.10 o
   2 -13   9      419.60      428.23     14.75 o
   3 -13   9      170.71      178.11     15.03 o
   4 -13   9        0.91       -3.83      3.91 o
  -2 -12   9       24.32       25.48     15.73 o
  -1 -12   9      161.79      155.91     14.71 o
   0 -12   9      120.41      106.59      8.25 o
   1 -12   9       83.68       79.93      8.70 o
   2 -12   9       40.96       40.56      5.71 o
   3 -12   9       18.69       20.41      4.60 o
   4 -12   9      187.70      194.61      7.46 o
   5 -12   9      460.55      447.42     14.19 o
   6 -12   9      164.23      176.70     12.09 o
   7 -12   9      415.32      439.49     12.39 o
  -4 -11   9      323.42      308.87     14.79 o
  -3 -11   9       59.13       49.19      7.36 o
  -2 -11   9       41.72       46.70      6.93 o
  -1 -11   9       32.18       41.62      6.55 o
   0 -11   9       31.79       33.31      5.66 o
   1 -11   9       29.20       29.44      5.74 o
   2 -11   9      295.08      301.17     12.25 o
   3 -11   9      195.62      204.22      9.65 o
   4 -11   9       60.50       66.63      4.68 o
   5 -11   9       25.84       34.66      4.13 o
   6 -11   9       59.90       55.84     10.68 o
   7 -11   9      195.54      196.45      7.65 o
   8 -11   9      206.40      174.67     12.22 o
  -5 -10   9       19.14       22.84      6.69 o
  -4 -10   9       61.81       51.89      7.82 o
  -3 -10   9       13.24       12.68      5.42 o
  -2 -10   9       40.69       41.43      6.35 o
  -1 -10   9        0.37       -0.87      4.15 o
   0 -10   9      227.60      229.44     12.01 o
   1 -10   9      751.44      722.43     42.62 o
   2 -10   9      521.55      518.53     15.51 o
   3 -10   9      279.32      288.72     13.17 o
   4 -10   9      263.28      264.10      7.93 o
   5 -10   9      372.83      378.12      9.22 o
   6 -10   9      156.80      171.29      6.74 o
   7 -10   9       23.58       24.19      3.45 o
   8 -10   9        1.57        3.32      2.83 o
   9 -10   9      174.22      161.83     13.28 o
  -6  -9   9      185.96      170.44     11.62 o
  -5  -9   9        4.85       -1.23      4.94 o
  -4  -9   9       25.63       29.15      6.38 o
  -3  -9   9       24.22       13.48      5.05 o
  -2  -9   9       68.53       55.23      6.39 o
  -1  -9   9      319.55      309.55     11.93 o
   0  -9   9      352.33      350.59     12.32 o
   1  -9   9      423.83      457.03     11.97 o
   2  -9   9      589.64      622.13     14.06 o
   3  -9   9      326.94      338.75     12.48 o
   4  -9   9      111.24      111.89      4.80 o
   5  -9   9       89.79       90.70      6.01 o
   6  -9   9        1.77        1.43      3.20 o
   7  -9   9      393.38      414.63     21.17 o
   8  -9   9      210.48      224.39      7.82 o
   9  -9   9      297.09      293.95      9.29 o
  -7  -8   9        5.88       -0.34      8.21 o
  -6  -8   9       36.45       38.18      6.99 o
  -5  -8   9      116.54      113.82     13.30 o
  -4  -8   9      424.11      437.95     15.83 o
  -3  -8   9      130.03      129.70     12.22 o
  -2  -8   9     1010.69      960.56     24.30 o
  -1  -8   9      398.93      377.06     12.91 o
   0  -8   9      833.34      878.52     18.60 o
   1  -8   9      641.61      690.34     15.28 o
   2  -8   9        3.80        3.65      2.65 o
   3  -8   9        0.54        0.66      2.56 o
   4  -8   9       80.26       85.39      4.30 o
   5  -8   9       39.10       43.62      3.49 o
   6  -8   9        3.14        3.42      2.53 o
   7  -8   9      368.95      383.68      8.85 o
   8  -8   9      586.11      595.84     16.30 o
   9  -8   9      487.72      511.19     13.74 o
  10  -8   9      226.53      222.17      9.61 o
  -8  -7   9       85.74       70.80      8.74 o
  -7  -7   9       38.06       31.24     13.81 o
  -6  -7   9       11.83       14.92      8.81 o
  -5  -7   9       34.04       32.62      7.21 o
  -4  -7   9     2559.52     2471.45     51.90 o
  -3  -7   9     1032.70      997.79     25.23 o
  -2  -7   9      731.41      711.51     19.41 o
  -1  -7   9      106.08      128.21     13.31 o
   0  -7   9      137.97      109.32      4.99 o
   1  -7   9       85.71       89.04      4.68 o
   2  -7   9      322.24      298.12      7.94 o
   3  -7   9      131.28      118.40      5.07 o
   4  -7   9       43.06       42.07      3.60 o
   5  -7   9      261.60      264.45      7.35 o
   6  -7   9       87.26       97.46      4.77 o
   7  -7   9      179.67      174.54      6.53 o
   8  -7   9      925.01      961.93     17.28 o
   9  -7   9      253.98      257.67     23.62 o
  10  -7   9      140.25      130.54      8.28 o
  -9  -6   9      100.77       96.06      9.57 o
  -8  -6   9       12.72       16.25      6.26 o
  -7  -6   9       91.78      102.59     10.72 o
  -6  -6   9      205.25      193.18     10.96 o
  -5  -6   9      263.53      220.66     11.06 o
  -4  -6   9     1608.38     1584.61     35.97 o
  -3  -6   9      966.66      947.04     32.23 o
  -2  -6   9        3.00        3.78      3.60 o
  -1  -6   9       34.78       47.24      3.77 o
   0  -6   9        6.36        5.77      2.70 o
   1  -6   9      420.60      421.75      9.79 o
   2  -6   9      132.03      140.65      5.66 o
   3  -6   9      516.14      513.05     11.01 o
   4  -6   9      934.08      941.15     16.57 o
   5  -6   9      360.67      382.02      9.37 o
   6  -6   9      573.02      576.04     12.27 o
   7  -6   9      261.47      257.25     10.05 o
   8  -6   9      245.20      254.70     10.33 o
   9  -6   9       14.09        9.66      5.24 o
  10  -6   9       84.70       83.84      9.50 o
  -9  -5   9      234.00      231.69     27.58 o
  -8  -5   9      442.72      439.62     16.76 o
  -7  -5   9     1019.49     1004.82     22.89 o
  -6  -5   9     1153.76     1130.77     24.24 o
  -5  -5   9      414.09      414.72     13.98 o
  -4  -5   9        3.28        8.86      3.50 o
  -3  -5   9      292.25      303.53      9.95 o
  -2  -5   9      311.53      296.99     17.15 o
  -1  -5   9       37.58       38.41      4.35 o
   0  -5   9       37.32       48.10      4.27 o
   1  -5   9       20.62       17.99      3.08 o
   2  -5   9        8.57        6.60      2.83 o
   3  -5   9      151.14      166.32      6.25 o
   4  -5   9     1512.15     1456.65     23.65 o
   5  -5   9      823.32      839.94     19.18 o
   6  -5   9       70.29       74.98      6.11 o
   7  -5   9      361.88      342.81     12.03 o
   8  -5   9      363.50      380.23     16.24 o
   9  -5   9      176.34      191.66     12.42 o
  10  -5   9      432.59      462.11     19.54 o
 -10  -4   9       98.17      110.59     11.01 o
  -9  -4   9      738.73      684.89     38.26 o
  -8  -4   9      726.79      700.91     18.52 o
  -7  -4   9      626.49      648.67     17.17 o
  -6  -4   9       40.76       50.46      5.40 o
  -5  -4   9       55.98       41.75      6.03 o
  -4  -4   9      374.94      367.54     22.13 o
  -3  -4   9       97.23       98.97      5.85 o
  -2  -4   9     1017.31     1006.70     17.73 o
  -1  -4   9      548.12      555.69     16.47 o
   0  -4   9       91.68       92.15      4.95 o
   1  -4   9       15.63       10.24      3.07 o
   2  -4   9      967.45      934.21     17.06 o
   3  -4   9      770.36      841.08     16.01 o
   4  -4   9     1256.80     1233.74     25.41 o
   5  -4   9        4.37        6.62      4.22 o
   6  -4   9      442.98      448.81     13.94 o
   7  -4   9       95.42       88.73     15.33 o
   8  -4   9      335.89      359.48     16.58 o
   9  -4   9      133.65      130.36     11.35 o
  10  -4   9      493.92      526.10     25.71 o
 -10  -3   9      441.68      455.50     19.57 o
  -9  -3   9      523.01      543.86     20.74 o
  -8  -3   9      258.23      267.10     10.77 o
  -7  -3   9      222.28      208.25     12.34 o
  -6  -3   9        5.33        0.52      3.35 o
  -5  -3   9       49.54       56.12      5.10 o
  -4  -3   9      401.16      375.42     11.13 o
  -3  -3   9       88.64       94.25     12.44 o
  -2  -3   9        6.32        2.67      2.79 o
  -1  -3   9      357.58      372.87     10.48 o
   0  -3   9        4.51        4.60      2.51 o
   1  -3   9      410.26      423.25     10.46 o
   2  -3   9     1078.18     1037.80     28.68 o
   3  -3   9        8.24        9.66      5.22 o
   4  -3   9      921.52      900.03     20.93 o
   5  -3   9      224.67      225.67     12.28 o
   6  -3   9     1175.21     1189.92     32.57 o
   7  -3   9      585.63      599.89     21.82 o
   8  -3   9      128.92      136.70     17.33 o
   9  -3   9       96.97       90.85     10.90 o
 -10  -2   9       30.26       35.63      7.73 o
  -9  -2   9       78.08       55.97      8.34 o
  -8  -2   9       59.96       64.78      6.08 o
  -7  -2   9       11.45       14.33      3.99 o
  -6  -2   9      537.44      555.37     14.69 o
  -5  -2   9      369.06      376.11     11.52 o
  -4  -2   9      337.27      328.83     10.49 o
  -3  -2   9      223.49      206.00      8.18 o
  -2  -2   9      161.23      157.63      6.35 o
  -1  -2   9     1871.41     1874.55     29.31 o
   0  -2   9      720.86      713.87     13.18 o
   1  -2   9       24.87       22.16      4.17 o
   2  -2   9      928.90      955.09     21.63 o
   3  -2   9      837.41      856.48     25.16 o
   4  -2   9     1231.17     1156.96     31.50 o
   5  -2   9      341.38      312.79     14.90 o
   6  -2   9      151.38      168.42     29.98 o
   7  -2   9      319.85      325.69     16.79 o
   8  -2   9       64.26       72.56     10.08 o
   9  -2   9        4.66       -6.10      6.96 o
 -11  -1   9       32.50       36.40      8.23 o
 -10  -1   9        1.30        4.33      5.78 o
  -9  -1   9      103.04       88.95      9.43 o
  -8  -1   9      854.44      825.59     22.40 o
  -7  -1   9      733.37      724.17     17.80 o
  -6  -1   9      444.21      418.11     12.54 o
  -5  -1   9       16.79       10.96      3.67 o
  -4  -1   9       86.97       85.83      5.80 o
  -3  -1   9      224.11      217.09      7.62 o
  -2  -1   9      116.46      112.97      5.88 o
  -1  -1   9       15.51        6.06      3.25 o
   0  -1   9        3.81        3.04      3.09 o
   1  -1   9      657.48      649.02     14.15 o
   2  -1   9      114.29      102.89      8.71 o
   3  -1   9      349.14      339.12     18.50 o
   4  -1   9     1381.56     1334.29     69.38 o
   5  -1   9      937.35      888.52     34.15 o
   6  -1   9       65.03       59.56     10.60 o
   7  -1   9       24.82       18.06      8.04 o
   8  -1   9      121.48      120.11     12.40 o
 -11   0   9       11.73       12.13     11.40 o
 -10   0   9      116.42      136.19     16.73 o
  -9   0   9      248.25      265.23     14.30 o
  -8   0   9      860.29      876.20     36.01 o
  -7   0   9      115.84      147.10     13.19 o
  -6   0   9       38.18       34.11      4.63 o
  -5   0   9       66.84       63.74      5.45 o
  -4   0   9        8.27        6.82      3.22 o
  -3   0   9        3.51        3.32      2.92 o
  -2   0   9      194.30      200.30      7.60 o
  -1   0   9     1555.10     1559.75     26.24 o
   0   0   9       36.08       38.56      4.44 o
   1   0   9      895.98      892.77     21.24 o
   2   0   9      772.49      739.91     23.77 o
   3   0   9      899.78      876.61     34.98 o
   4   0   9      618.20      585.08     28.09 o
   5   0   9      255.31      249.77     16.27 o
   6   0   9      131.31      116.49     18.90 o
   7   0   9       44.19       23.56      8.65 o
   8   0   9       86.56       95.36     12.16 o
 -11   1   9       71.26       75.03     15.38 o
 -10   1   9      172.46      173.27     12.47 o
  -9   1   9      155.78      166.62     11.64 o
  -8   1   9      222.48      190.08     14.33 o
  -7   1   9       81.65       88.94      7.20 o
  -6   1   9       78.12       81.29      6.29 o
  -5   1   9       11.64       11.43      3.68 o
  -4   1   9      131.97      126.74      6.97 o
  -3   1   9       26.65       29.51      4.12 o
  -2   1   9       57.84       52.54      5.53 o
  -1   1   9     1985.85     1948.28     31.74 o
   0   1   9     1795.87     1793.60     35.39 o
   1   1   9      870.81      778.24     20.06 o
   2   1   9      473.68      488.72     27.83 o
   3   1   9      202.46      182.26      8.37 o
   4   1   9      304.00      315.10     11.24 o
   5   1   9       49.70       61.92      9.63 o
   6   1   9      322.76      367.42     33.69 o
   7   1   9      604.10      669.71     27.02 o
 -11   2   9      290.02      275.87     24.61 o
 -10   2   9       27.86       51.62     13.74 o
  -9   2   9        6.00       13.73      6.14 o
  -8   2   9       81.79       60.97      8.24 o
  -7   2   9        5.11       12.20      5.78 o
  -6   2   9      274.42      272.14     10.45 o
  -5   2   9      416.21      428.06     13.06 o
  -4   2   9      305.71      307.80     10.85 o
  -3   2   9      649.99      664.77     15.18 o
  -2   2   9     1144.74     1118.29     21.38 o
  -1   2   9      633.26      579.50     14.21 o
   0   2   9     2192.40     2122.71     41.09 o
   1   2   9       18.65        7.45      4.87 o
   2   2   9        7.64        2.63      3.53 o
   3   2   9      125.56      119.55     11.01 o
   4   2   9      287.15      308.64     11.44 o
   5   2   9      151.61      181.33     21.01 o
   6   2   9      124.08      126.52     14.13 o
 -10   3   9       43.12       58.75     13.74 o
  -9   3   9       67.83       63.99      8.68 o
  -8   3   9      234.72      224.96     25.18 o
  -7   3   9      184.43      161.03     16.13 o
  -6   3   9      223.05      241.85     13.27 o
  -5   3   9      169.59      187.17     10.88 o
  -4   3   9      158.74      155.52      8.31 o
  -3   3   9       98.97       87.34     10.53 o
  -2   3   9      702.56      656.76     15.59 o
  -1   3   9      239.16      222.00      9.00 o
   0   3   9       56.14       60.40      6.84 o
   1   3   9      308.36      291.93     13.09 o
   2   3   9      597.06      612.80     16.77 o
   3   3   9      318.69      322.41     12.07 o
   4   3   9      141.04      145.33      8.69 o
   5   3   9      281.18      270.44     26.74 o
 -10   4   9      154.01      121.60     18.30 o
  -9   4   9      163.81      177.73     20.37 o
  -8   4   9       76.09       96.16      9.83 o
  -7   4   9      276.65      308.73     15.49 o
  -6   4   9      416.08      439.74     18.21 o
  -5   4   9     1090.47     1027.10     57.34 o
  -4   4   9      541.71      501.80     22.39 o
  -3   4   9      142.55      122.82      7.21 o
  -2   4   9       47.99       49.67      5.62 o
  -1   4   9      191.27      205.26     10.98 o
   0   4   9      261.92      267.89      9.60 o
   1   4   9      130.36      134.05     10.91 o
   2   4   9      396.64      386.02     18.24 o
   3   4   9       16.44       21.10      5.28 o
   4   4   9      156.04      150.99      9.22 o
  -9   5   9       99.36       96.05     16.71 o
  -8   5   9      123.38      152.97     18.88 o
  -7   5   9      180.08      191.53     13.52 o
  -6   5   9      370.77      372.94     17.09 o
  -5   5   9      449.41      452.41     18.91 o
  -4   5   9       15.20       16.09      6.98 o
  -3   5   9      183.05      170.52     12.25 o
  -2   5   9      642.88      684.10     17.01 o
  -1   5   9      187.42      168.86     11.93 o
   0   5   9      336.24      335.20     11.25 o
   1   5   9       11.38        4.82      4.70 o
   2   5   9      301.46      326.31     23.66 o
   3   5   9      108.74      135.21      9.00 o
  -8   6   9       57.97       43.85     14.49 o
  -7   6   9       19.02       -0.31     10.03 o
  -6   6   9       46.26       57.48      9.18 o
  -5   6   9      121.08      137.60     11.82 o
  -4   6   9       99.48       98.89     10.76 o
  -3   6   9      241.14      251.13     19.48 o
  -2   6   9      137.27      142.06     10.53 o
  -1   6   9       81.23       88.61     14.09 o
   0   6   9       37.79       33.13      7.17 o
   1   6   9      244.19      271.41     14.45 o
  -6   7   9       33.94       27.70     13.28 o
  -5   7   9      269.62      237.35     23.63 o
  -4   7   9       60.59       46.23      9.43 o
  -3   7   9       11.69       -6.92      8.51 o
  -2   7   9        2.26        6.89      7.77 o
   0 -12  10      196.01      194.99     10.79 o
   1 -12  10       40.89       53.67      6.67 o
   2 -12  10      137.78      138.00     12.02 o
   3 -12  10       99.57       87.77      7.35 o
   4 -12  10      265.49      270.40     10.23 o
   5 -12  10      118.48      126.29      8.02 o
  -3 -11  10       20.10       16.08      7.98 o
  -2 -11  10        4.42        8.43      5.41 o
  -1 -11  10       12.55       22.00      6.00 o
   0 -11  10      293.03      291.24     17.14 o
   1 -11  10      126.96      135.42      8.46 o
   2 -11  10      170.96      173.66      8.91 o
   3 -11  10      313.77      299.07     11.95 o
   4 -11  10      402.25      393.93     10.69 o
   5 -11  10      367.38      385.42     10.04 o
   6 -11  10       10.94       12.37      3.99 o
   7 -11  10       32.88       33.42      4.46 o
  -4 -10  10       74.72       63.66     12.62 o
  -3 -10  10       79.84       96.25     20.09 o
  -2 -10  10       69.99       71.97      9.63 o
  -1 -10  10       57.03       58.54     12.38 o
   0 -10  10      635.39      616.60     18.31 o
   1 -10  10      692.60      664.93     18.43 o
   2 -10  10      349.92      370.26     12.54 o
   3 -10  10      721.53      705.60     15.57 o
   4 -10  10      195.50      198.11      7.40 o
   5 -10  10       78.86       86.10      4.97 o
   6 -10  10       86.69       78.69      5.87 o
   7 -10  10      121.53      113.33     10.04 o
   8 -10  10       93.63       96.57     11.01 o
  -6  -9  10      135.53      126.40     16.61 o
  -5  -9  10      196.50      190.51     18.86 o
  -4  -9  10       96.53       96.96      8.83 o
  -3  -9  10      105.97      109.32      8.69 o
  -2  -9  10      286.01      284.96     12.50 o
  -1  -9  10       88.90       98.86      7.61 o
   0  -9  10      243.18      235.33     19.65 o
   1  -9  10     2246.86     2105.63     43.59 o
   2  -9  10      187.77      177.09      7.43 o
   3  -9  10       13.87       12.10      3.42 o
   4  -9  10      233.51      226.53     11.59 o
   5  -9  10      401.27      390.50     14.99 o
   6  -9  10       72.15       74.49      4.30 o
   7  -9  10      109.97      131.53      6.79 o
   8  -9  10       40.12       43.31      4.88 o
  -7  -8  10       13.36       14.86      9.88 o
  -6  -8  10        1.65       -7.11      5.07 o
  -5  -8  10      317.48      321.18     14.43 o
  -4  -8  10     1043.62     1010.72     49.95 o
  -3  -8  10      548.89      558.94     18.17 o
  -2  -8  10      516.76      523.47     29.53 o
  -1  -8  10      545.38      512.18     16.08 o
   0  -8  10       89.06       79.32      6.38 o
   1  -8  10       36.53       38.03     12.55 o
   2  -8  10        0.08        2.00      3.12 o
   3  -8  10      662.48      627.69     12.81 o
   4  -8  10       44.67       49.87      4.08 o
   5  -8  10       11.22       10.40      3.41 o
   6  -8  10        4.31        3.36      3.04 o
   7  -8  10      127.58      138.12      8.38 o
   8  -8  10       59.31       65.57      5.78 o
   9  -8  10      146.50      164.97      8.56 o
  -7  -7  10       43.56       28.86      7.33 o
  -6  -7  10      129.86      127.72      9.92 o
  -5  -7  10      101.55      115.12      9.06 o
  -4  -7  10      721.95      738.17     21.63 o
  -3  -7  10      140.13      129.35      9.81 o
  -2  -7  10      584.40      535.11     34.16 o
  -1  -7  10       92.74       85.06     11.89 o
   0  -7  10        8.39       10.38      4.07 o
   1  -7  10      496.02      470.95     10.93 o
   2  -7  10      477.95      485.26     11.08 o
   3  -7  10      667.67      676.47     26.43 o
   4  -7  10      288.56      306.73      8.63 o
   5  -7  10       63.34       71.63      5.14 o
   6  -7  10        4.65        2.24      3.70 o
   7  -7  10       48.17       48.85      4.53 o
   8  -7  10       91.86       81.63      5.46 o
   9  -7  10       38.75       29.51      6.77 o
  -8  -6  10      224.15      232.72     13.31 o
  -7  -6  10      269.74      308.42     15.86 o
  -6  -6  10      207.95      254.99     12.49 o
  -5  -6  10      233.34      226.56     11.40 o
  -4  -6  10     1041.73      969.13     37.09 o
  -3  -6  10      153.30      150.96      9.07 o
  -2  -6  10      113.79      110.71      7.64 o
  -1  -6  10      327.70      297.86     11.99 o
   0  -6  10      454.56      438.54     16.41 o
   1  -6  10      189.21      186.90      6.83 o
   2  -6  10       44.22       51.75      4.40 o
   3  -6  10      685.35      684.12     14.87 o
   4  -6  10      272.70      270.30      8.36 o
   5  -6  10       46.57       38.32      5.67 o
   6  -6  10       46.58       45.44      4.71 o
   7  -6  10        0.11        3.46      4.45 o
   8  -6  10       78.79       99.65      9.27 o
   9  -6  10      133.97      133.46     11.05 o
  -9  -5  10      613.10      562.69     30.11 o
  -8  -5  10      201.46      197.19     11.70 o
  -7  -5  10      208.98      213.37     11.92 o
  -6  -5  10      183.96      191.27     10.97 o
  -5  -5  10        6.23       -2.67      4.33 o
  -4  -5  10       33.60       32.50      5.67 o
  -3  -5  10      141.93      153.59      8.92 o
  -2  -5  10     1496.34     1429.51     57.76 o
  -1  -5  10      119.81      117.22      6.33 o
   0  -5  10      167.93      168.34      7.42 o
   1  -5  10      250.81      246.29      8.06 o
   2  -5  10      274.40      286.08     10.31 o
   3  -5  10       15.12       12.81      3.48 o
   4  -5  10        4.18        5.00      3.31 o
   5  -5  10       76.92       64.29      5.21 o
   6  -5  10       13.36       19.80      6.31 o
   7  -5  10        4.80       -0.69      5.89 o
   8  -5  10       99.65      124.19     10.99 o
   9  -5  10      765.14      752.50     32.43 o
  -9  -4  10      240.28      258.30     20.20 o
  -8  -4  10      418.24      417.71     16.73 o
  -7  -4  10        2.73        8.14      4.96 o
  -6  -4  10      179.30      183.10     11.01 o
  -5  -4  10      195.65      185.43      8.75 o
  -4  -4  10      855.10      816.33     22.39 o
  -3  -4  10       14.29       13.40      7.99 o
  -2  -4  10      658.92      668.46     21.98 o
  -1  -4  10      821.36      840.14     21.34 o
   0  -4  10      426.25      449.46     18.57 o
   1  -4  10        1.89        3.94      3.31 o
   2  -4  10      434.29      455.30     12.84 o
   3  -4  10      113.52       93.69      6.41 o
   4  -4  10      102.42       77.71      6.32 o
   5  -4  10       21.65       26.49      6.52 o
   6  -4  10      103.35      112.75     17.39 o
   7  -4  10     1107.03     1070.17     47.36 o
   8  -4  10      408.00      414.71     24.46 o
   9  -4  10       81.11       75.44     10.31 o
  -9  -3  10       73.78       47.06     11.42 o
  -8  -3  10       23.65       31.81      5.38 o
  -7  -3  10        1.38        4.49      3.99 o
  -6  -3  10       67.89       81.20      6.55 o
  -5  -3  10      141.71      131.84      7.41 o
  -4  -3  10      268.30      286.10     10.34 o
  -3  -3  10     1246.05     1207.43     24.42 o
  -2  -3  10      629.33      630.54     19.44 o
  -1  -3  10      296.55      301.16     10.34 o
   0  -3  10      411.76      397.57     12.00 o
   1  -3  10      312.99      314.20     10.75 o
   2  -3  10      298.91      320.56     11.59 o
   3  -3  10      620.53      637.46     16.75 o
   4  -3  10      366.30      390.59     16.55 o
   5  -3  10      752.75      768.87     25.28 o
   6  -3  10      419.94      403.35     20.25 o
   7  -3  10       11.77       10.85      6.86 o
   8  -3  10      388.89      391.94     19.14 o
 -10  -2  10        0.53        4.17      6.39 o
  -9  -2  10       91.57       74.06      9.75 o
  -8  -2  10      409.48      422.67     13.87 o
  -7  -2  10      795.57      781.18     19.38 o
  -6  -2  10      350.80      367.42     12.15 o
  -5  -2  10      587.40      593.35     15.75 o
  -4  -2  10      444.76      448.79     13.05 o
  -3  -2  10      379.24      355.92     11.41 o
  -2  -2  10       75.43       67.74      5.14 o
  -1  -2  10      137.52      151.50      6.73 o
   0  -2  10      682.34      674.99     16.86 o
   1  -2  10       66.19       73.18      6.09 o
   2  -2  10       31.59       31.23      5.04 o
   3  -2  10      274.31      279.53     14.28 o
   4  -2  10      611.68      589.23     21.63 o
   5  -2  10       74.41       97.97     10.45 o
   6  -2  10      479.14      446.98     19.71 o
   7  -2  10      102.64       98.60     11.84 o
   8  -2  10        2.22       -2.53      7.42 o
 -10  -1  10      145.14      153.27     12.33 o
  -9  -1  10      401.47      391.46     17.89 o
  -8  -1  10      705.46      724.42     24.36 o
  -7  -1  10      271.12      273.37     10.76 o
  -6  -1  10      216.01      234.06      9.72 o
  -5  -1  10       55.01       62.29      5.63 o
  -4  -1  10       29.65       26.14      4.37 o
  -3  -1  10      181.52      179.80      9.01 o
  -2  -1  10      762.40      743.52     15.83 o
  -1  -1  10      782.48      784.14     19.67 o
   0  -1  10      301.72      314.72     17.75 o
   1  -1  10      341.52      337.56     14.45 o
   2  -1  10       86.96       94.71      9.25 o
   3  -1  10      248.05      253.88     14.18 o
   4  -1  10      942.11      884.20     28.26 o
   5  -1  10      478.81      478.65     20.55 o
   6  -1  10      140.19      132.74     14.84 o
   7  -1  10       22.22       15.05      9.98 o
 -10   0  10      266.43      297.56     19.94 o
  -9   0  10      381.02      409.82     34.91 o
  -8   0  10      449.91      437.43     18.45 o
  -7   0  10      234.93      232.09     12.69 o
  -6   0  10        2.10       -1.26      3.71 o
  -5   0  10      161.58      158.22      8.27 o
  -4   0  10       98.76      104.89      8.67 o
  -3   0  10      550.39      557.81     13.61 o
  -2   0  10       66.20       66.30      5.37 o
  -1   0  10      541.33      559.64     13.71 o
   0   0  10      356.59      370.33     12.51 o
   1   0  10      312.71      322.47     27.47 o
   2   0  10      120.81      126.74     10.61 o
   3   0  10      205.51      207.42     13.58 o
   4   0  10       81.80       75.29     10.00 o
   5   0  10       10.42       11.22     13.32 o
   6   0  10      473.98      471.08     21.87 o
   7   0  10      234.03      234.45     16.75 o
 -10   1  10       83.81       87.39     10.31 o
  -9   1  10       68.14       61.91      8.95 o
  -8   1  10        9.48        5.68      6.27 o
  -7   1  10       48.30       38.81      7.62 o
  -6   1  10      130.78      117.57      7.60 o
  -5   1  10      264.97      252.37     16.06 o
  -4   1  10      194.15      197.50      9.11 o
  -3   1  10      289.44      286.01     14.31 o
  -2   1  10     1359.33     1316.87     24.30 o
  -1   1  10      747.61      780.63     17.29 o
   0   1  10      114.67      135.67     10.59 o
   1   1  10       89.07       90.35     12.80 o
   2   1  10       61.82       74.49      9.26 o
   3   1  10       13.22       23.24      7.16 o
   4   1  10      103.69      128.67     12.25 o
   5   1  10      254.85      264.72     27.62 o
   6   1  10      552.79      563.11     39.47 o
 -10   2  10       57.63       57.26     14.47 o
  -9   2  10       39.74       35.97      7.97 o
  -8   2  10      103.93       97.10      9.97 o
  -7   2  10      258.97      245.17     20.37 o
  -6   2  10      663.23      658.37     92.95 o
  -5   2  10      223.32      215.25      9.84 o
  -4   2  10      216.07      210.84      9.81 o
  -3   2  10        5.57        3.37      3.74 o
  -2   2  10       49.01       62.24      5.84 o
  -1   2  10      418.87      437.57     12.75 o
   0   2  10      123.26      116.16     17.37 o
   1   2  10       33.46       44.97      8.08 o
   2   2  10       37.63       56.98     22.12 o
   3   2  10      441.89      411.62     67.71 o
   4   2  10      121.68      117.92     12.43 o
   5   2  10       89.96       98.63     12.48 o
  -9   3  10      246.41      253.24     24.08 o
  -8   3  10        4.79        1.73      6.15 o
  -7   3  10       57.35       71.82      9.34 o
  -6   3  10      411.74      398.20     31.85 o
  -5   3  10      455.50      460.56     39.82 o
  -4   3  10      141.35      129.77     12.52 o
  -3   3  10        0.25        5.87      3.94 o
  -2   3  10       52.16       41.71      5.33 o
  -1   3  10      118.15      121.10      7.44 o
   0   3  10       28.20       45.53      8.27 o
   1   3  10      400.14      424.93     19.74 o
   2   3  10      275.83      284.76     16.97 o
   3   3  10      269.01      286.88     12.20 o
   4   3  10       67.07       61.01     10.59 o
  -8   4  10      107.13       99.76     10.49 o
  -7   4  10      205.39      180.51     12.91 o
  -6   4  10      270.01      260.52     22.14 o
  -5   4  10      234.01      230.71     14.14 o
  -4   4  10        7.17       -1.51      5.57 o
  -3   4  10       43.69       44.77      6.92 o
  -2   4  10      258.21      296.53     11.33 o
  -1   4  10      136.01      134.49      8.37 o
   0   4  10      158.55      168.51     27.11 o
   1   4  10      288.06      301.59     17.54 o
   2   4  10       89.28       94.24      7.88 o
   3   4  10        1.18        4.95      7.85 o
  -7   5  10        4.19       15.48     10.78 o
  -6   5  10       12.63        4.45      6.60 o
  -5   5  10      112.63      126.70     21.53 o
  -4   5  10      238.07      235.33     16.70 o
  -3   5  10      253.01      281.06     24.98 o
  -2   5  10      279.25      302.67     21.83 o
  -1   5  10      436.15      481.74     34.72 o
   0   5  10      170.98      161.31     23.10 o
   1   5  10        4.78        7.19      5.20 o
  -5   6  10       95.50       89.20     10.96 o
  -4   6  10      247.33      252.30     15.87 o
  -3   6  10      124.10      136.93     12.78 o
  -2   6  10        2.38        0.57      6.40 o
  -1 -11  11       28.02       28.68      7.94 o
   0 -11  11      387.69      361.37     14.24 o
   1 -11  11      320.45      325.15     12.92 o
   2 -11  11      399.50      382.32     13.58 o
   3 -11  11      310.54      323.23     11.96 o
   4 -11  11      138.93      133.25      7.46 o
   5 -11  11       53.32       52.77      7.21 o
  -3 -10  11       71.60       85.42      8.60 o
  -2 -10  11        2.68        3.45      5.23 o
  -1 -10  11       99.86      100.84      8.29 o
   0 -10  11      310.30      306.89     12.73 o
   1 -10  11      587.76      579.89     17.48 o
   2 -10  11      291.82      279.40     17.84 o
   3 -10  11        3.70        3.92      4.14 o
   4 -10  11        9.65        6.32      4.08 o
   5 -10  11       34.31       33.90      4.27 o
   6 -10  11      414.73      420.24     14.02 o
  -5  -9  11      291.44      298.28     14.78 o
  -4  -9  11       60.37       55.42      7.79 o
  -3  -9  11      413.98      406.03     15.93 o
  -2  -9  11      264.07      251.57     14.84 o
  -1  -9  11      350.64      322.10     24.94 o
   0  -9  11      369.74      373.82     13.86 o
   1  -9  11       45.78       36.18      7.10 o
   2  -9  11      210.84      188.12      9.32 o
   3  -9  11        4.27       14.96      4.49 o
   4  -9  11      185.70      195.78      9.03 o
   5  -9  11       58.33       68.42      5.12 o
   6  -9  11      279.67      293.25      8.60 o
   7  -9  11      303.97      314.30     11.03 o
  -6  -8  11       61.51       65.66      8.40 o
  -5  -8  11      367.29      368.15     16.09 o
  -4  -8  11      354.85      331.99     23.80 o
  -3  -8  11      129.46      135.90     18.85 o
  -2  -8  11       94.64       93.91      8.27 o
  -1  -8  11       28.88       18.80      5.11 o
   0  -8  11        0.32        3.95      4.13 o
   1  -8  11       79.33       56.68     10.80 o
   2  -8  11      563.87      546.39     16.31 o
   3  -8  11      632.39      631.38     17.47 o
   4  -8  11      419.55      444.17     12.35 o
   5  -8  11      229.96      229.46      7.96 o
   6  -8  11        9.17        9.14      3.67 o
   7  -8  11      108.89      114.89      6.71 o
  -7  -7  11       82.47       92.37      9.64 o
  -6  -7  11       56.15       70.41      8.38 o
  -5  -7  11      157.91      143.45     10.11 o
  -4  -7  11      521.37      463.59     16.91 o
  -3  -7  11        3.41        2.02      4.68 o
  -2  -7  11       17.52       19.18      5.18 o
  -1  -7  11      213.11      213.37     15.37 o
   0  -7  11      329.63      314.20     14.06 o
   1  -7  11      418.85      423.17     12.11 o
   2  -7  11      831.80      837.93     21.40 o
   3  -7  11      996.67      973.39     21.71 o
   4  -7  11       79.05       94.04      6.33 o
   5  -7  11       70.29       70.28      6.43 o
   6  -7  11       17.70       12.39      4.54 o
   7  -7  11        0.63        2.41      4.20 o
   8  -7  11      198.45      175.22      8.80 o
  -7  -6  11       42.94       38.60      7.29 o
  -6  -6  11       94.77      100.18      9.03 o
  -5  -6  11        7.87        3.15      4.87 o
  -4  -6  11        0.26       -4.60      4.26 o
  -3  -6  11      137.58      139.01      8.99 o
  -2  -6  11      387.79      393.66     14.38 o
  -1  -6  11      495.66      502.28     16.82 o
   0  -6  11      435.94      457.63     30.91 o
   1  -6  11      129.64      141.72      7.33 o
   2  -6  11       80.79       99.88      6.56 o
   3  -6  11      555.17      492.73     13.65 o
   4  -6  11       36.69       39.05      8.77 o
   5  -6  11        1.87        1.37      4.09 o
   6  -6  11      591.80      582.14     15.78 o
   7  -6  11     1177.95     1142.00     28.17 o
   8  -6  11      137.92      131.55     11.32 o
  -8  -5  11      144.37      138.63     10.62 o
  -7  -5  11      129.69      114.55      9.51 o
  -6  -5  11      185.70      175.35     10.91 o
  -5  -5  11      292.00      295.42     41.62 o
  -4  -5  11      730.88      693.89     20.92 o
  -3  -5  11      640.43      644.00     19.61 o
  -2  -5  11      645.99      629.38     19.01 o
  -1  -5  11      457.06      468.40     13.21 o
   0  -5  11      314.77      322.25     15.77 o
   1  -5  11      156.85      156.16     10.24 o
   2  -5  11        2.08        1.15      3.72 o
   3  -5  11       69.48       63.54      5.95 o
   4  -5  11       19.53       10.25      4.59 o
   5  -5  11      814.72      793.25     31.04 o
   6  -5  11       72.90       86.53      7.27 o
   7  -5  11      123.99      134.43     11.46 o
   8  -5  11       96.72       96.11     13.03 o
  -8  -4  11       95.30       78.75     12.07 o
  -7  -4  11       91.70      111.38      9.37 o
  -6  -4  11       50.06       61.32      7.48 o
  -5  -4  11      227.40      232.13     11.86 o
  -4  -4  11      283.53      279.34     12.44 o
  -3  -4  11      656.74      682.73     20.27 o
  -2  -4  11     1017.49     1003.11     21.80 o
  -1  -4  11       97.88       94.15      6.55 o
   0  -4  11       44.97       52.13      5.97 o
   1  -4  11        0.77        5.75      3.86 o
   2  -4  11       74.25       76.01      6.42 o
   3  -4  11     1120.72     1115.94     24.11 o
   4  -4  11      665.33      692.98     17.97 o
   5  -4  11      658.95      648.79     22.87 o
   6  -4  11      180.35      181.40     17.35 o
   7  -4  11        5.23       -4.28     11.66 o
  -9  -3  11       55.25       55.28     12.87 o
  -8  -3  11      138.16      157.48     18.09 o
  -7  -3  11      624.70      657.58     37.14 o
  -6  -3  11      365.57      363.79     14.78 o
  -5  -3  11      639.42      606.36     19.51 o
  -4  -3  11      988.48     1017.83     32.76 o
  -3  -3  11      318.72      328.02     13.68 o
  -2  -3  11       32.93       32.60      5.09 o
  -1  -3  11        0.55        1.56      3.65 o
   0  -3  11      157.54      155.12      8.20 o
   1  -3  11      454.15      435.68     13.46 o
   2  -3  11      505.82      525.35     15.28 o
   3  -3  11      434.26      432.45     14.90 o
   4  -3  11      177.65      204.26     13.07 o
   5  -3  11       88.96       87.25     10.24 o
   6  -3  11       85.08       88.02     10.41 o
   7  -3  11       44.59       42.17      9.15 o
  -9  -2  11      465.99      491.27     20.94 o
  -8  -2  11      356.27      370.78     17.59 o
  -7  -2  11      497.70      463.90     14.83 o
  -6  -2  11      402.90      399.18     13.26 o
  -5  -2  11      257.81      249.42     10.15 o
  -4  -2  11       11.25       14.36      4.86 o
  -3  -2  11       25.06       17.56      9.88 o
  -2  -2  11      285.85      269.50     18.76 o
  -1  -2  11      305.50      311.28     11.59 o
   0  -2  11      237.11      230.95     16.33 o
   1  -2  11       87.01       87.82      7.06 o
   2  -2  11      209.26      204.52      9.96 o
   3  -2  11      221.92      238.51     14.16 o
   4  -2  11      313.49      304.52     24.54 o
   5  -2  11       49.75       43.53      8.82 o
   6  -2  11        0.05       -3.81     13.31 o
   7  -2  11       90.10      100.31     12.09 o
  -9  -1  11      391.80      381.09     18.25 o
  -8  -1  11      498.36      544.10     21.60 o
  -7  -1  11      369.49      358.78     12.99 o
  -6  -1  11      115.88      116.33      7.85 o
  -5  -1  11      186.95      183.43      9.23 o
  -4  -1  11      122.23      121.20      7.68 o
  -3  -1  11      336.82      349.02     12.19 o
  -2  -1  11      626.15      626.38     17.01 o
  -1  -1  11      143.97      150.00      8.51 o
   0  -1  11      169.97      157.18      8.76 o
   1  -1  11       70.98       81.19      7.16 o
   2  -1  11      232.71      248.41     11.24 o
   3  -1  11      223.10      242.54     14.74 o
   4  -1  11       55.10       57.73     10.70 o
   5  -1  11       87.07       78.73     10.68 o
   6  -1  11      153.88      156.86     21.73 o
  -9   0  11      489.27      478.50     40.21 o
  -8   0  11      164.73      126.40     11.46 o
  -7   0  11       28.69       30.05      7.66 o
  -6   0  11       60.26       57.77      6.37 o
  -5   0  11      112.30      113.61      9.87 o
  -4   0  11      143.04      153.49      8.44 o
  -3   0  11       18.27       13.88      6.50 o
  -2   0  11      444.64      446.90     14.33 o
  -1   0  11     1138.60     1123.53     25.35 o
   0   0  11       49.60       51.74      6.47 o
   1   0  11        1.60       -3.67      4.35 o
   2   0  11      107.13       99.97     10.53 o
   3   0  11      273.88      262.33     15.61 o
   4   0  11      193.34      222.37     15.31 o
   5   0  11      308.83      335.75     18.95 o
  -9   1  11       61.73       72.66     10.05 o
  -8   1  11       22.50       18.53      7.18 o
  -7   1  11      311.90      301.81     15.92 o
  -6   1  11      817.05      830.60     20.99 o
  -5   1  11      454.09      427.26     14.14 o
  -4   1  11      177.72      177.80      9.33 o
  -3   1  11       28.50       26.42      4.83 o
  -2   1  11        5.71        9.90      4.55 o
  -1   1  11      238.23      236.24     10.95 o
   0   1  11      137.04      131.70      8.95 o
   1   1  11      149.81      141.38     21.07 o
   2   1  11      182.90      167.45     13.06 o
   3   1  11      181.51      162.44     13.58 o
   4   1  11      280.09      309.63     34.17 o
  -8   2  11      197.93      175.65     13.15 o
  -7   2  11      351.78      400.20     20.69 o
  -6   2  11      187.54      177.52     25.10 o
  -5   2  11        4.53        0.35      4.24 o
  -4   2  11        3.34        9.79      4.77 o
  -3   2  11        0.72        1.36      4.01 o
  -2   2  11        0.06        5.71      7.41 o
  -1   2  11       96.37       76.79      7.75 o
   0   2  11      179.79      181.33     10.42 o
   1   2  11      497.97      555.47     31.96 o
   2   2  11      521.53      562.56     23.88 o
   3   2  11       64.86       75.51     11.34 o
  -7   3  11      306.83      282.81     16.22 o
  -6   3  11      136.72      104.02     18.54 o
  -5   3  11       27.04       29.94      7.78 o
  -4   3  11       22.45       28.92      7.72 o
  -3   3  11      129.74      120.97     10.90 o
  -2   3  11      290.32      295.98     12.88 o
  -1   3  11      264.96      242.10     12.03 o
   0   3  11      121.20      129.08      9.82 o
   1   3  11      276.57      280.23     17.13 o
   2   3  11      258.85      263.94     17.34 o
  -6   4  11        3.03        3.28      7.37 o
  -5   4  11      310.60      362.19     18.00 o
  -4   4  11      526.04      581.32     23.22 o
  -3   4  11      157.33      130.06     12.14 o
  -2   4  11      160.11      177.00     23.22 o
  -1   4  11      310.41      343.00     14.68 o
   0   4  11      540.58      589.31     24.52 o
  -2 -10  12      173.66      177.48     11.26 o
  -1 -10  12      115.33      120.57      9.17 o
   0 -10  12      507.68      491.55     16.95 o
   1 -10  12       19.84       15.56      5.40 o
   2 -10  12      191.21      150.39      8.97 o
   3 -10  12      139.01      140.33      8.49 o
   4 -10  12      374.33      368.37     12.99 o
  -3  -9  12      144.51      178.09     11.39 o
  -2  -9  12       49.52       78.27      8.18 o
  -1  -9  12        3.10       -0.79      4.75 o
   0  -9  12       24.46       25.62      5.76 o
   1  -9  12        3.32        4.03      4.80 o
   2  -9  12      216.36      199.35     14.31 o
   3  -9  12      435.17      433.79     14.53 o
   4  -9  12      111.13      124.14      7.92 o
   5  -9  12      123.80      122.40      7.66 o
  -5  -8  12      214.61      241.50     31.55 o
  -4  -8  12      321.54      349.27     15.38 o
  -3  -8  12       18.27       13.82      5.84 o
  -2  -8  12       32.13       20.75      5.94 o
  -1  -8  12        9.94        6.42      4.96 o
   0  -8  12      198.05      191.99     10.52 o
   1  -8  12      536.13      535.54     22.10 o
   2  -8  12      841.20      809.74     21.83 o
   3  -8  12      665.50      663.83     18.87 o
   4  -8  12      426.89      442.46     14.71 o
   5  -8  12       68.85       74.06      6.38 o
   6  -8  12       12.01        0.42      5.80 o
  -5  -7  12       41.47       42.54     12.22 o
  -4  -7  12        0.16       -0.24      4.70 o
  -3  -7  12       33.14       31.94      6.50 o
  -2  -7  12      177.69      168.63     10.23 o
  -1  -7  12      210.41      194.83     10.55 o
   0  -7  12      386.42      409.03     14.98 o
   1  -7  12      476.55      478.21     15.92 o
   2  -7  12      386.44      383.57     13.94 o
   3  -7  12      481.06      450.52     15.46 o
   4  -7  12       80.65       91.76      8.46 o
   5  -7  12       45.66       44.92      5.82 o
   6  -7  12      110.95       94.71      7.14 o
  -6  -6  12       40.22       33.71      7.01 o
  -5  -6  12      101.89       94.57      8.89 o
  -4  -6  12       51.68       51.14     10.10 o
  -3  -6  12      473.98      456.72     16.81 o
  -2  -6  12      817.35      845.42     23.94 o
  -1  -6  12      506.13      518.59     23.80 o
   0  -6  12      139.34      148.65      7.87 o
   1  -6  12      399.14      378.75     12.29 o
   2  -6  12      113.95      116.65      7.32 o
   3  -6  12       16.15       13.22     10.58 o
   4  -6  12       29.37       19.14      5.25 o
   5  -6  12      181.95      190.10      9.53 o
   6  -6  12       90.57      104.02     12.88 o
  -7  -5  12      109.03       87.93     16.06 o
  -6  -5  12        2.21        0.69      5.11 o
  -5  -5  12       68.73       67.37      8.04 o
  -4  -5  12      372.28      369.94     15.07 o
  -3  -5  12      383.03      413.58     15.91 o
  -2  -5  12      941.03      936.80     25.56 o
  -1  -5  12      497.39      507.86     14.62 o
   0  -5  12       13.04       14.24      4.46 o
   1  -5  12        2.41       10.65      4.52 o
   2  -5  12        5.47        1.86      4.36 o
   3  -5  12      158.01      168.75      8.87 o
   4  -5  12      310.82      332.05     12.27 o
   5  -5  12       45.43       41.92      6.27 o
   6  -5  12      474.39      488.53     17.52 o
  -7  -4  12        4.32       -1.94      5.19 o
  -6  -4  12      264.04      247.32     21.34 o
  -5  -4  12      637.52      649.53     40.20 o
  -4  -4  12      840.33      833.30     25.83 o
  -3  -4  12      293.52      279.92     12.97 o
  -2  -4  12       48.71       42.34      5.77 o
  -1  -4  12      133.27      144.26     13.36 o
   0  -4  12       70.21       75.06      6.66 o
   1  -4  12      644.94      618.09     16.98 o
   2  -4  12      583.72      604.75     16.80 o
   3  -4  12      468.91      465.37     17.95 o
   4  -4  12      234.70      278.79     18.76 o
   5  -4  12       25.48       25.85      6.41 o
   6  -4  12        3.70       -0.16      7.21 o
  -7  -3  12      571.55      551.90     20.04 o
  -6  -3  12      239.18      274.88     22.06 o
  -5  -3  12      254.57      238.25     16.80 o
  -4  -3  12       88.53       71.31     14.89 o
  -3  -3  12       11.37        4.75      4.53 o
  -2  -3  12       55.87       63.19      6.46 o
  -1  -3  12      127.36      133.19      8.23 o
   0  -3  12      154.12      145.59      8.62 o
   1  -3  12      282.37      294.51     11.71 o
   2  -3  12       39.48       33.31      6.73 o
   3  -3  12      109.67      113.93      9.31 o
   4  -3  12       88.33       91.32      8.12 o
   5  -3  12        9.41       -0.92      7.23 o
   6  -3  12       16.49       -0.18      7.86 o
  -8  -2  12      381.96      344.39     23.87 o
  -7  -2  12      131.47      151.39     17.97 o
  -6  -2  12       10.49        8.75      5.54 o
  -5  -2  12        1.41        5.57      4.88 o
  -4  -2  12       19.82       28.04      6.26 o
  -3  -2  12      156.02      173.70     10.70 o
  -2  -2  12      981.52      942.10     22.46 o
  -1  -2  12      471.88      499.66     15.33 o
   0  -2  12        9.32        7.42      4.71 o
   1  -2  12      126.68      135.37      8.88 o
   2  -2  12       31.61       32.04      7.60 o
   3  -2  12       60.53       66.18      7.48 o
   4  -2  12       91.84       87.06     16.03 o
   5  -2  12        2.35        6.77      7.66 o
  -8  -1  12      114.96      101.86     15.02 o
  -7  -1  12        0.98       10.75      8.85 o
  -6  -1  12      114.99      114.60     10.51 o
  -5  -1  12       47.37       47.13      7.06 o
  -4  -1  12        8.15        5.29      4.99 o
  -3  -1  12      103.72      118.18      8.21 o
  -2  -1  12      185.93      190.67     10.02 o
  -1  -1  12     1156.07     1159.41     27.38 o
   0  -1  12       96.71       96.94      8.03 o
   1  -1  12       36.22       28.72      7.26 o
   2  -1  12        7.64       13.47      5.26 o
   3  -1  12      417.01      422.32     15.51 o
   4  -1  12      133.65      147.27     13.47 o
  -7   0  12       71.80       87.44     13.98 o
  -6   0  12       94.69       89.82      8.99 o
  -5   0  12      333.02      334.06     14.98 o
  -4   0  12      133.95      117.82      9.64 o
  -3   0  12      624.23      659.05     18.76 o
  -2   0  12      328.01      346.85     13.34 o
  -1   0  12        2.14       -1.66      4.68 o
   0   0  12       14.21       17.45      5.72 o
   1   0  12      467.08      468.58     16.04 o
   2   0  12       85.96       92.06      8.66 o
   3   0  12      138.07      181.38     21.60 o
  -7   1  12      117.88       96.21     10.79 o
  -6   1  12      116.84      129.49     16.15 o
  -5   1  12      195.75      215.57     12.59 o
  -4   1  12       50.88       65.73      8.22 o
  -3   1  12       26.42       34.62      6.25 o
  -2   1  12       18.19        8.99      5.25 o
  -1   1  12       35.39       30.03      8.29 o
   0   1  12      183.12      194.59     11.04 o
   1   1  12      432.19      456.82     20.80 o
   2   1  12      333.11      392.15     19.94 o
  -6   2  12      212.59      237.97     15.35 o
  -5   2  12       17.10       -0.43      8.03 o
  -4   2  12        4.87        7.39      5.66 o
  -3   2  12      295.90      284.33     19.10 o
  -2   2  12      132.75      113.46      9.14 o
  -1   2  12      373.40      411.55     19.67 o
   0   2  12      516.48      573.87     19.13 o
   1   2  12      304.41      293.12     29.80 o
  -4   3  12       52.98       21.70     11.23 o
  -2   3  12      698.21      762.01     27.70 o
  -1  -9  13       16.87       14.48      6.09 o
   0  -9  13       12.42       12.36      5.76 o
   1  -9  13      179.05      164.00     10.02 o
   2  -9  13      290.46      254.24     11.98 o
   3  -9  13      411.81      450.29     15.83 o
  -3  -8  13       39.21       24.30      6.64 o
  -2  -8  13       66.61       43.41      7.14 o
  -1  -8  13       42.92       33.83     13.51 o
   0  -8  13      137.43      125.36      9.10 o
   1  -8  13      155.63      158.42     23.02 o
   2  -8  13      277.11      252.68     11.96 o
   3  -8  13      670.96      696.57     20.28 o
   4  -8  13      211.59      205.40     10.70 o
  -4  -7  13       40.36       33.33      7.20 o
  -3  -7  13      214.18      198.87     11.99 o
  -2  -7  13      258.41      234.50     12.50 o
  -1  -7  13        9.71        7.45      5.38 o
   0  -7  13       67.80       73.76      7.72 o
   1  -7  13      321.41      311.35     13.39 o
   2  -7  13      356.28      341.03     13.99 o
   3  -7  13        2.02        1.43      5.01 o
   4  -7  13       21.78       14.36      5.36 o
  -5  -6  13       75.65       78.58     15.75 o
  -4  -6  13      116.36      105.24      9.81 o
  -3  -6  13        7.90        4.39      5.45 o
  -2  -6  13      164.48      173.66     10.99 o
  -1  -6  13      353.16      389.36     15.60 o
   0  -6  13      193.47      193.81     10.94 o
   1  -6  13       27.85       36.45      6.42 o
   2  -6  13       95.74       95.12      7.56 o
   3  -6  13       45.44       48.57      6.37 o
   4  -6  13       22.18       16.01      5.57 o
  -5  -5  13        2.88       -0.51      5.54 o
  -4  -5  13       32.23       20.39      6.38 o
  -3  -5  13      372.33      370.47     15.49 o
  -2  -5  13      240.69      233.69     20.40 o
  -1  -5  13       53.44       55.67      6.51 o
   0  -5  13      138.37      151.87      8.85 o
   1  -5  13      142.31      129.98     12.77 o
   2  -5  13      486.63      487.16     25.07 o
   3  -5  13      588.22      607.77     27.13 o
   4  -5  13      190.30      199.44     10.30 o
  -6  -4  13       28.44       17.29      7.63 o
  -5  -4  13      147.94      141.35     10.46 o
  -4  -4  13       70.10       62.95      8.10 o
  -3  -4  13       22.57       17.94      6.01 o
  -2  -4  13       79.42       76.75      8.23 o
  -1  -4  13      102.33      108.61     10.11 o
   0  -4  13      331.36      333.74     12.72 o
   1  -4  13      101.92      101.10     10.22 o
   2  -4  13       98.73      103.48      8.28 o
   3  -4  13      281.96      268.45     12.05 o
   4  -4  13      110.71      117.74     11.71 o
  -6  -3  13        3.49        5.91      5.38 o
  -5  -3  13       81.99       95.28     14.27 o
  -4  -3  13      113.04      108.87      9.40 o
  -3  -3  13      183.50      168.83     15.79 o
  -2  -3  13      523.08      517.49     16.08 o
  -1  -3  13      437.87      429.78     14.70 o
   0  -3  13       31.83       38.51      6.28 o
   1  -3  13       60.09       64.17      7.39 o
   2  -3  13        8.46        5.39      5.17 o
   3  -3  13      149.90      146.60      9.80 o
   4  -3  13       99.73       96.50     10.00 o
  -6  -2  13      133.53      163.11     11.52 o
  -5  -2  13       34.48       43.34      7.44 o
  -4  -2  13      149.53      150.24     12.15 o
  -3  -2  13      755.37      748.68     23.75 o
  -2  -2  13       84.10       89.57     11.33 o
  -1  -2  13      100.71      102.63      8.28 o
   0  -2  13       86.77       66.91      7.42 o
   1  -2  13       84.39       86.48      8.20 o
   2  -2  13       39.46       37.53      6.91 o
   3  -2  13        0.94        8.39      8.47 o
  -6  -1  13      145.37      154.82     11.21 o
  -5  -1  13      314.00      322.34     15.61 o
  -4  -1  13      104.17      103.54      9.56 o
  -3  -1  13      440.20      428.13     17.56 o
  -2  -1  13      370.01      320.45     16.92 o
  -1  -1  13        8.78        0.77      4.88 o
   0  -1  13       26.59       29.85      6.36 o
   1  -1  13       42.12       39.25      6.93 o
   2  -1  13      327.61      320.09     13.96 o
  -5   0  13      152.97      150.47     23.92 o
  -4   0  13       32.59       51.97      8.18 o
  -3   0  13        1.05       -1.46      5.10 o
  -2   0  13       73.95       84.33     12.62 o
  -1   0  13       17.76       22.00      6.27 o
   0   0  13      109.42      123.76      9.49 o
   1   0  13      240.37      249.75     23.57 o
  -3   1  13      132.26      109.94     14.75 o
  -2   1  13       68.21       60.80      7.61 o
  -2  -6  14       22.81       -2.32      5.36 o
  -1  -6  14       95.54      101.64     28.87 o
   0  -6  14       12.18        9.62      6.10 o
   1  -6  14       17.58       16.33      7.09 o
  -2  -5  14      112.26      126.34     34.63 o
  -1  -5  14       91.01      105.32     11.05 o
   0  -5  14      230.64      228.30     12.81 o
   1  -5  14      228.67      223.25     11.12 o
  -3  -4  14      188.31      185.62     44.78 o
  -2  -4  14      177.77      187.09     12.07 o
  -1  -4  14      135.13      139.81      9.44 o
   0  -4  14      195.40      193.96     10.72 o
   1  -4  14      103.31      107.44     12.33 o
  -3  -3  14      307.79      326.60     15.86 o
  -2  -3  14      326.60      328.03     20.13 o
  -1  -3  14       45.34       50.31      7.20 o
   0  -3  14      251.68      251.00     20.05 o
 
